# Supplementary material for: Global Transcriptional Response of Aspergillus niger to Blocked Active Citrate Export through Deletion of the Exporter Gene
Source: J Fungi (Basel). 2021 May 23;7(6):409. doi: 10.3390/jof7060409 (PMC8224569; doi:10.3390/jof7060409)
Supplement: Supplementary file 1 [file jof-07-00409-s001.zip]

Archive with 8 entries (8 files):
- Supplementary Data S1.xlsx
- Supplementary Figure S1_Scheme of knockout.pdf
- Supplementary Figure S2_Circos plot.pdf
- Supplementary Figure S3_plates.pdf
- Supplementary Figure S4_fumarate profile.pdf
- Supplementary File S1_CitT sequences.pdf
- Supplementary Table S1_Primers.pdf
- Supplementary Table S2_CDW.pdf
