# Supplementary material for: Global Transcriptional Response of Aspergillus niger to Blocked Active Citrate Export through Deletion of the Exporter Gene
Source: J Fungi (Basel). 2021 May 23;7(6):409. doi: 10.3390/jof7060409 (PMC8224569; doi:10.3390/jof7060409)
Supplement: Supplementary file 1 [file jof-07-00409-s001.zip › Supplementary Data S1.xlsx]

## Sheet: Cover
Global transcriptional response of Aspergillus niger to blocked active citrate export through deletion of the exporter gene
Thanaporn Laothanachareon1,2,a,*, Lyon Bruinsma1, Bart Nijsse1, Tom Schonewille1, Maria Suarez Diez1, Juan Antonio Tamayo-Ramos3, Vitor AP Martins dos Santos1,4,*#, Peter J. Schaap1#
1 Laboratory of Systems and Synthetic Biology, Wageningen University & Research, Wageningen, The Netherlands
2 Enzyme Technology Laboratory, Biorefinery and Bioproduct Research Group, National Center for Genetic Engineering and Biotechnology, 113 Thailand Science Park, Khlong Luang, Pathumthani 12120, Thailand
3 International Research Center in Critical Raw Materials-ICCRAM, University of Burgos, Burgos, Spain.
4LifeGlimmer GmbH, Berlin, Germany
# Joint senior authors
* Corresponding author:
Thanaporn Laothanachareon
Mailing address: Enzyme Technology Laboratory, Biorefinery and Bioproduct Research Group, National Center for Genetic Engineering and Biotechnology, 113 Thailand Science Park, Khlong Luang, Pathumthani 12120, Thailand
Phone: +66 2564 6700 ext. 3445
Email: thanaporn.lao@biotec.or.th (TL)
Vitor AP Martins dos Santos
Mailing address: Laboratory of Systems and Synthetic Biology, Wageningen University & Research, Wageningen, The Netherlands
Email: vitor.martinsdossantos@wur.nl (VAPMS)
aCurrent address: Enzyme Technology Laboratory, Biorefinery and Bioproduct Technology Research Group, National Center for Genetic Engineering and Biotechnology, 113 Thailand Science Park, Khlong Luang, Patumthani 12120, Thailand

## Sheet: N402_citrate_vs_glucose
Gene ID	Gene Locus tag	Protein ID	PFAM IDs	PFAM descriptions	N402_citrate_vs_glucose
					baseMean	log2(fold change)	lfcSE	stat	pvalue	padj
g4399.t1.cds	ATCC64974_43990	SPB46769.1	['PF11807']	['Domain of unknown function (DUF3328)']	3000.63	-11.9066	0.611906	-19.4582	2.48311e-84	4.69961e-82
g4400.t1.cds	ATCC64974_44000	SPB46770.1			23594.1	-11.2151	0.221783	-50.5679	0	0
g11070.t1.cds	ATCC64974_110700	SPB53470.1			86.4923	-9.25345	1.21751	-7.60032	2.95407e-14	3.8959e-13
g5380.t1.cds	ATCC64974_53800	SPB47754.1	['PF03169']	['OPT oligopeptide transporter protein']	9997.46	-9.15562	0.276535	-33.1083	2.25563e-240	8.11124e-237
g4401.t1.cds	ATCC64974_44010	SPB46771.1	['PF11807']	['Domain of unknown function (DUF3328)']	3244.72	-8.65161	0.262598	-32.9462	4.78754e-238	1.2912e-234
g5460.t1.cds	ATCC64974_54600	SPB47835.1			87.826	-8.38502	1.05378	-7.95711	1.76106e-15	2.57779e-14
g7672.t1.cds	ATCC64974_83570	SPB50743.1	['PF00324']	['Amino acid permease']	1751.25	-8.12187	0.259569	-31.2898	6.42293e-215	7.69896e-212
g1332.t1.cds	ATCC64974_13320	SPB43686.1	['PF02777', 'PF00081']	['Iron/manganese superoxide dismutases, C-terminal domain', 'Iron/manganese superoxide dismutases, alpha-hairpin domain']	2297.61	-8.07406	0.310975	-25.9637	1.27409e-148	7.23413e-146
g8055.t1.cds	ATCC64974_76130	SPB49995.1	['PF07683', 'PF02492', 'PF02492']	['Cobalamin synthesis protein cobW C-terminal domain', 'CobW/HypB/UreG, nucleotide-binding domain', 'CobW/HypB/UreG, nucleotide-binding domain']	391.565	-7.95489	0.460752	-17.265	8.6266e-67	1.1079e-64
g497.t1.cds	ATCC64974_1250	SPB42476.1	['PF10397', 'PF00206']	['Adenylosuccinate lyase C-terminus', 'Lyase']	870.202	-7.69488	0.317534	-24.2333	9.91946e-130	4.4588e-127
g11071.t1.cds	ATCC64974_110710	SPB53471.1	['PF00005', 'PF00664']	['ABC transporter', 'ABC transporter transmembrane region']	215.404	-7.50747	0.525538	-14.2853	2.7019e-46	1.74539e-44
g6544.t1.cds	ATCC64974_65440	SPB48923.1	['PF07690']	['Major Facilitator Superfamily']	3744.04	-6.77652	0.17796	-38.0789	0	0
g3532.t1.cds	ATCC64974_35320	SPB45895.1	['PF04145']	['Ctr copper transporter family']	1279.63	-6.54047	0.254494	-25.6999	1.17123e-145	6.0168e-143
g11072.t1.cds	ATCC64974_110720	SPB53472.1	['PF00005']	['ABC transporter']	131.659	-6.49246	0.495028	-13.1153	2.68947e-39	1.25061e-37
g465.t1.cds	ATCC64974_930	SPB42444.1	['PF01794', 'PF08030', 'PF08022']	['Ferric reductase like transmembrane component', 'Ferric reductase NAD binding domain', 'FAD-binding domain']	1586.9	-6.35769	0.29843	-21.3038	1.0476e-100	2.97407e-98
g2988.t1.cds	ATCC64974_29880	SPB45348.1	['PF01185']	['Fungal hydrophobin']	546.042	-6.27723	0.336569	-18.6506	1.24768e-77	2.07077e-75
g4183.t1.cds	ATCC64974_41830	SPB46553.1	['PF00083']	['Sugar (and other) transporter']	1054.87	-6.2596	0.276372	-22.6492	1.42196e-113	4.94843e-111
g9300.t1.cds	ATCC64974_93000	SPB51690.1	['PF00005']	['ABC transporter']	526.786	-6.17452	0.265419	-23.2633	1.04355e-119	4.02065e-117
g5455.t1.cds	ATCC64974_54550	SPB47830.1	['PF00664', 'PF00005', 'PF00005']	['ABC transporter transmembrane region', 'ABC transporter', 'ABC transporter']	330.178	-5.91025	0.295295	-20.0148	4.09526e-89	9.01625e-87
g11057.t1.cds	ATCC64974_110570	SPB53457.1	['PF00484']	['Carbonic anhydrase']	140.97	-5.87033	0.548769	-10.6973	1.04839e-26	3.008e-25
g4319.t1.cds	ATCC64974_43190	SPB46689.1			157.895	-5.73361	0.432616	-13.2534	4.31495e-40	2.06887e-38
g10278.t1.cds	ATCC64974_102780	SPB52672.1			128.592	-5.72596	0.421672	-13.5792	5.32299e-42	2.77413e-40
g496.t1.cds	ATCC64974_1240	SPB42475.1	['PF16862']	['Glycosyl hydrolase family 79 C-terminal beta domain']	48.1398	-5.67959	0.633923	-8.95944	3.26344e-19	6.19824e-18
g1015.t1.cds	ATCC64974_6430	SPB42996.1	['PF03169']	['OPT oligopeptide transporter protein']	9158.36	-5.5797	0.177677	-31.4037	1.80286e-216	2.77846e-213
g7407.t1.cds	ATCC64974_85340	SPB50921.1	['PF07690']	['Major Facilitator Superfamily']	51.3367	-5.57336	0.697709	-7.98809	1.37047e-15	2.02251e-14
g9735.t1.cds	ATCC64974_97350	SPB52129.1	['PF11807']	['Domain of unknown function (DUF3328)']	527.342	-5.45619	0.339016	-16.0942	2.80333e-58	2.6071e-56
g4131.t1.cds	ATCC64974_41310	SPB46501.1			6.3743	-5.44777	1.44671	-3.76563	0.000166132	0.000634195
g2738.t1.cds	ATCC64974_27380	SPB45097.1	['PF00545']	['ribonuclease']	384.421	-5.44331	0.413508	-13.1637	1.41892e-39	6.71371e-38
g10973.t1.cds	ATCC64974_109730	SPB53373.1	['PF00109', 'PF08659', 'PF14765', 'PF16197', 'PF08242', 'PF00698', 'PF00550', 'PF02801']	['Beta-ketoacyl synthase, N-terminal domain', 'KR domain', 'Polyketide synthase dehydratase', 'Ketoacyl-synthetase C-terminal extension', 'Methyltransferase domain', 'Acyl transferase domain', 'Phosphopantetheine attachment site', 'Beta-ketoacyl synthase, C-terminal domain']	1264.25	-5.44014	0.387996	-14.0211	1.15757e-44	6.9377e-43
g3694.t1.cds	ATCC64974_36940	SPB46057.1	['PF00474']	['Sodium:solute symporter family']	204.513	-5.43699	0.323923	-16.7848	3.15314e-63	3.43597e-61
g6535.t1.cds	ATCC64974_65350	SPB48914.1	['PF13520']	['Amino acid permease']	355.856	-5.40937	0.260104	-20.797	4.6083e-96	1.21255e-93
g10975.t1.cds	ATCC64974_109750	SPB53375.1	['PF00067']	['Cytochrome P450']	172.666	-5.37691	0.520259	-10.3351	4.89094e-25	1.2964e-23
g7560.t1.cds	ATCC64974_82450	SPB50631.1	['PF03446', 'PF14833', 'PF14833']	['NAD binding domain of 6-phosphogluconate dehydrogenase', 'NAD-binding of NADP-dependent 3-hydroxyisobutyrate dehydrogenase', 'NAD-binding of NADP-dependent 3-hydroxyisobutyrate dehydrogenase']	50.1939	-5.35232	0.685723	-7.80537	5.93269e-15	8.30116e-14
g854.t1.cds	ATCC64974_4820	SPB42835.1	['PF00491']	['Arginase family']	89.2208	-5.34974	0.525534	-10.1796	2.44473e-24	6.22023e-23
g8978.t1.cds	ATCC64974_89780	SPB51367.1	['PF03169']	['OPT oligopeptide transporter protein']	2923.78	-5.30311	0.220244	-24.0783	4.21688e-128	1.81967e-125
g2312.t1.cds	ATCC64974_23120	SPB44667.1	['PF03006']	['Haemolysin-III related']	26.6129	-5.2849	0.796514	-6.63504	3.24404e-11	3.1614e-10
g3420.t1.cds	ATCC64974_34200	SPB45780.1	['PF00925', 'PF12471']	['GTP cyclohydrolase II', 'GTP cyclohydrolase N terminal']	74.4399	-5.20807	0.477609	-10.9045	1.09727e-27	3.30654e-26
g2699.t1.cds	ATCC64974_26990	SPB45058.1	['PF00854']	['POT family']	2396.01	-5.17346	0.235411	-21.9763	4.85311e-107	1.45432e-104
g2969.t1.cds	ATCC64974_29690	SPB45328.1			61.7584	-5.11968	0.650596	-7.86921	3.56877e-15	5.09257e-14
g6376.t1.cds	ATCC64974_63760	SPB48754.1	['PF06516']	['Purine nucleoside permease (NUP)']	1078.84	-5.11943	0.183476	-27.9025	2.48585e-171	1.78782e-168
g8981.t1.cds	ATCC64974_89810	SPB51370.1	['PF00107', 'PF08240']	['Zinc-binding dehydrogenase', 'Alcohol dehydrogenase GroES-like domain']	83.706	-5.11107	0.56883	-8.98524	2.58177e-19	4.92087e-18
g3533.t1.cds	ATCC64974_35330	SPB45896.1	['PF08022', 'PF08030', 'PF01794']	['FAD-binding domain', 'Ferric reductase NAD binding domain', 'Ferric reductase like transmembrane component']	2354.23	-5.09092	0.218771	-23.2705	8.81547e-120	3.52227e-117
g4402.t1.cds	ATCC64974_44020	SPB46772.1	['PF07690']	['Major Facilitator Superfamily']	315.278	-5.05248	0.258119	-19.5742	2.56705e-85	5.03515e-83
g598.t1.cds	ATCC64974_2260	SPB42578.1	['PF00005', 'PF00005', 'PF01061', 'PF01061', 'PF06422']	['ABC transporter', 'ABC transporter', 'ABC-2 type transporter', 'ABC-2 type transporter', 'CDR ABC transporter']	1782.75	-5.01619	0.65929	-7.60847	2.77367e-14	3.66247e-13
g3530.t1.cds	ATCC64974_35300	SPB45893.1			562.707	-5.00052	0.295448	-16.9252	2.93402e-64	3.33181e-62
g2177.t1.cds	ATCC64974_21770	SPB44532.1	['PF02535']	['ZIP Zinc transporter']	1353.17	-4.99815	0.180825	-27.6409	3.59163e-168	2.27921e-165
g9736.t1.cds	ATCC64974_97360	SPB52130.1	['PF11807']	['Domain of unknown function (DUF3328)']	285.798	-4.99494	0.382363	-13.0633	5.33442e-39	2.46986e-37
g466.t1.cds	ATCC64974_940	SPB42445.1	['PF00291', 'PF00581']	['Pyridoxal-phosphate dependent enzyme', 'Rhodanese-like domain']	923.939	-4.9796	0.66985	-7.4339	1.05439e-13	1.315e-12
g11058.t1.cds	ATCC64974_110580	SPB53458.1			133.024	-4.96417	0.457661	-10.8468	2.06477e-27	6.15382e-26
g2855.t1.cds	ATCC64974_28550	SPB45214.1	['PF07690']	['Major Facilitator Superfamily']	47.0591	-4.93935	0.66513	-7.42614	1.11814e-13	1.38969e-12
g10974.t1.cds	ATCC64974_109740	SPB53374.1	['PF00107']	['Zinc-binding dehydrogenase']	85.7252	-4.90443	0.579057	-8.46968	2.46073e-17	4.05288e-16
g4389.t1.cds	ATCC64974_43890	SPB46759.1	['PF07690']	['Major Facilitator Superfamily']	39.3656	-4.82174	0.5892	-8.18354	2.75622e-16	4.29063e-15
g6031.t1.cds	ATCC64974_59870	SPB48362.1			218.142	-4.81038	0.29396	-16.3641	3.45191e-60	3.41644e-58
g2003.t1.cds	ATCC64974_20030	SPB44357.1	['PF00474']	['Sodium:solute symporter family']	518.575	-4.76771	0.352791	-13.5143	1.28829e-41	6.61815e-40
g856.t1.cds	ATCC64974_4840	SPB42837.1	['PF07690']	['Major Facilitator Superfamily']	74.5251	-4.76653	0.476913	-9.99454	1.61035e-23	3.96631e-22
g10977.t1.cds	ATCC64974_109770	SPB53377.1	['PF03959']	['Serine hydrolase (FSH1)']	65.9146	-4.73118	0.558148	-8.47658	2.31914e-17	3.83138e-16
g3365.t1.cds	ATCC64974_33650	SPB45725.1	['PF02535']	['ZIP Zinc transporter']	7067.77	-4.69313	0.322975	-14.531	7.71423e-48	5.26716e-46
g6220.t1.cds	ATCC64974_61760	SPB48554.1	['PF00083']	['Sugar (and other) transporter']	1758.78	-4.67281	0.166365	-28.0876	1.38757e-173	1.06922e-170
g9302.t1.cds	ATCC64974_93020	SPB51692.1	['PF03169']	['OPT oligopeptide transporter protein']	2753.41	-4.66495	0.200615	-23.2532	1.31921e-119	4.90744e-117
g4403.t1.cds	ATCC64974_44030	SPB46773.1	['PF14510', 'PF06422', 'PF00005', 'PF00005', 'PF01061', 'PF01061']	['ABC-transporter extracellular N-terminal', 'CDR ABC transporter', 'ABC transporter', 'ABC transporter', 'ABC-2 type transporter', 'ABC-2 type transporter']	467.328	-4.62697	0.76385	-6.05744	1.38304e-09	1.12267e-08
g7243.t1.cds	ATCC64974_72430	SPB49624.1			357.94	-4.58379	0.287585	-15.9389	3.4023e-57	3.00853e-55
g611.t1.cds	ATCC64974_2390	SPB42591.1	['PF00172', 'PF04082']	['Fungal Zn(2)-Cys(6) binuclear cluster domain', 'Fungal specific transcription factor domain']	46.6319	-4.50018	1.32538	-3.39539	0.000685311	0.00228819
g2591.t1.cds	ATCC64974_25910	SPB44949.1	['PF07690']	['Major Facilitator Superfamily']	447.376	-4.49003	0.305813	-14.6822	8.37839e-49	5.83136e-47
g8945.t1.cds	ATCC64974_89450	SPB51334.1			312.743	-4.48561	0.256744	-17.4711	2.37844e-68	3.16772e-66
g1700.t1.cds	ATCC64974_17000	SPB44054.1			37.7913	-4.48407	0.571204	-7.8502	4.15361e-15	5.90371e-14
g9734.t1.cds	ATCC64974_97340	SPB52128.1			2737.42	-4.45424	0.654633	-6.80418	1.01628e-11	1.04714e-10
g7627.t1.cds	ATCC64974_83120	SPB50698.1	['PF01370', 'PF14232', 'PF14231']	['NAD dependent epimerase/dehydratase family', 'Domain of unknown function (DUF4334)', 'GXWXG protein']	52.9733	-4.41391	0.53969	-8.17861	2.87148e-16	4.46363e-15
g4965.t1.cds	ATCC64974_49650	SPB47337.1	['PF01965']	['DJ-1/PfpI family']	1864.46	-4.39596	0.325187	-13.5182	1.22045e-41	6.2996e-40
g2592.t1.cds	ATCC64974_25920	SPB44950.1	['PF12697']	['Alpha/beta hydrolase family']	48.0913	-4.38859	0.575221	-7.6294	2.35842e-14	3.12948e-13
g5991.t1.cds	ATCC64974_59470	SPB48322.1	['PF00860']	['Permease family']	17.6981	-4.38722	0.795868	-5.5125	3.53778e-08	2.41707e-07
g7232.t1.cds	ATCC64974_72320	SPB49613.1			826.159	-4.34571	0.187644	-23.1593	1.17207e-118	4.21475e-116
g7535.t1.cds	ATCC64974_86620	SPB51050.1	['PF00128', 'PF08323']	['Alpha amylase, catalytic domain', 'Starch synthase catalytic domain']	5667	-4.31487	0.149038	-28.9516	2.68123e-184	2.41042e-181
g10976.t1.cds	ATCC64974_109760	SPB53376.1	['PF01263']	['Aldose 1-epimerase']	46.126	-4.29621	0.55923	-7.68237	1.56173e-14	2.09292e-13
g3059.t1.cds	ATCC64974_30590	SPB45419.1	['PF04828']	['Glutathione-dependent formaldehyde-activating enzyme']	31.6564	-4.23252	0.585789	-7.22533	4.99872e-13	5.87431e-12
g6899.t1.cds	ATCC64974_68990	SPB49279.1			2.8138	-4.22457	1.68959	-2.50035	0.0124071	0.0295208
g1411.t1.cds	ATCC64974_14110	SPB43765.1	['PF00909']	['Ammonium Transporter Family']	987.998	-4.20567	0.260964	-16.1159	1.97192e-58	1.84983e-56
g2971.t1.cds	ATCC64974_29710	SPB45330.1	['PF07690']	['Major Facilitator Superfamily']	36.4933	-4.19903	0.537592	-7.8108	5.68256e-15	7.96149e-14
g6838.t1.cds	ATCC64974_68380	SPB49218.1			36.3269	-4.17157	0.549665	-7.5893	3.2164e-14	4.22637e-13
g6342.t1.cds	ATCC64974_63420	SPB48720.1	['PF00732', 'PF05199', 'PF16010']	['GMC oxidoreductase', 'GMC oxidoreductase', 'Cytochrome domain of cellobiose dehydrogenase']	692.822	-4.1705	0.263754	-15.8121	2.56743e-56	2.1809e-54
g4168.t1.cds	ATCC64974_41680	SPB46538.1	['PF00026']	['Eukaryotic aspartyl protease']	1902.53	-4.16526	0.149697	-27.8246	2.18883e-170	1.47582e-167
g2299.t1.cds	ATCC64974_22990	SPB44654.1			65.7683	-4.1204	0.410123	-10.0467	9.49647e-24	2.34972e-22
g155.t1.cds	ATCC64974_9070	SPB43261.1	['PF00155']	['Aminotransferase class I and II']	1026.74	-4.11152	0.214879	-19.1341	1.31247e-81	2.32114e-79
g5761.t1.cds	ATCC64974_57610	SPB48136.1	['PF13434']	['L-lysine 6-monooxygenase (NADPH-requiring)']	102.517	-4.09126	0.332503	-12.3044	8.57242e-35	3.503e-33
g5025.t1.cds	ATCC64974_50250	SPB47397.1	['PF01915', 'PF00933', 'PF00933', 'PF14310']	['Glycosyl hydrolase family 3 C-terminal domain', 'Glycosyl hydrolase family 3 N terminal domain', 'Glycosyl hydrolase family 3 N terminal domain', 'Fibronectin type III-like domain']	118.57	-4.08398	0.30705	-13.3007	2.29327e-40	1.10941e-38
g5752.t1.cds	ATCC64974_57520	SPB48127.1	['PF04479']	['RTA1 like protein']	315.989	-4.05278	0.249413	-16.2493	2.26069e-59	2.17753e-57
g5519.t1.cds	ATCC64974_55190	SPB47894.1	['PF00069']	['Protein kinase domain']	623.446	-4.04097	0.221917	-18.2094	4.3489e-74	6.60788e-72
g2316.t1.cds	ATCC64974_23160	SPB44671.1	['PF00026']	['Eukaryotic aspartyl protease']	4371.15	-4.00626	0.19635	-20.4037	1.55082e-92	3.71784e-90
g6409.t1.cds	ATCC64974_64090	SPB48787.1			676.055	-4.00288	0.297804	-13.4413	3.46186e-41	1.73705e-39
g6850.t1.cds	ATCC64974_68500	SPB49230.1	['PF00201']	['UDP-glucoronosyl and UDP-glucosyl transferase']	1077.16	-3.96448	0.243704	-16.2676	1.67603e-59	1.62892e-57
g7596.t1.cds	ATCC64974_82810	SPB50667.1	['PF01425']	['Amidase']	169.765	-3.95825	0.401693	-9.85392	6.59211e-23	1.55614e-21
g3581.t1.cds	ATCC64974_35810	SPB45944.1	['PF00067']	['Cytochrome P450']	19.2512	-3.89848	0.779777	-4.99948	5.74849e-07	3.30041e-06
g2647.t1.cds	ATCC64974_26470	SPB45005.1	['PF02133']	['Permease for cytosine/purines, uracil, thiamine, allantoin']	151.463	-3.89568	0.32995	-11.8069	3.59693e-32	1.31538e-30
g6322.t1.cds	ATCC64974_63220	SPB48700.1	['PF00106']	['short chain dehydrogenase']	5971.62	-3.84991	0.206562	-18.6381	1.57855e-77	2.58021e-75
g9246.t1.cds	ATCC64974_92460	SPB51636.1	['PF01636']	['Phosphotransferase enzyme family']	293.766	-3.84284	0.230494	-16.6722	2.08717e-62	2.20748e-60
g2616.t1.cds	ATCC64974_26160	SPB44974.1	['PF07690']	['Major Facilitator Superfamily']	49.4325	-3.83567	0.423481	-9.05749	1.33483e-19	2.59931e-18
g5941.t1.cds	ATCC64974_58970	SPB48272.1	['PF00172', 'PF04082']	['Fungal Zn(2)-Cys(6) binuclear cluster domain', 'Fungal specific transcription factor domain']	49.4544	-3.83359	0.424823	-9.02395	1.81422e-19	3.50121e-18
g1441.t1.cds	ATCC64974_14410	SPB43795.1			166.187	-3.82979	0.398188	-9.61804	6.70998e-22	1.50181e-20
g7680.t1.cds	ATCC64974_83650	SPB50751.1	['PF00282']	['Pyridoxal-dependent decarboxylase conserved domain']	14.1596	-3.82911	0.793206	-4.82738	1.38341e-06	7.57957e-06
g7409.t1.cds	ATCC64974_85360	SPB50923.1	['PF07690']	['Major Facilitator Superfamily']	202.146	-3.82321	0.362937	-10.5341	6.01606e-26	1.67704e-24
g6848.t1.cds	ATCC64974_68480	SPB49228.1	['PF00300']	['Histidine phosphatase superfamily (branch 1)']	195.056	-3.81703	0.245479	-15.5493	1.60797e-54	1.29454e-52
g7234.t1.cds	ATCC64974_72340	SPB49615.1	['PF13520']	['Amino acid permease']	1072.03	-3.80982	0.275278	-13.8399	1.46416e-43	8.31335e-42
g5236.t1.cds	ATCC64974_52360	SPB47608.1	['PF01794', 'PF08030', 'PF08022']	['Ferric reductase like transmembrane component', 'Ferric reductase NAD binding domain', 'FAD-binding domain']	2179.22	-3.80688	0.193626	-19.661	4.65383e-86	9.84422e-84
g467.t1.cds	ATCC64974_950	SPB42446.1	['PF07690']	['Major Facilitator Superfamily']	208.698	-3.74838	0.446006	-8.40434	4.30287e-17	7.00141e-16
g9301.t1.cds	ATCC64974_93010	SPB51691.1	['PF00005']	['ABC transporter']	296.398	-3.74547	0.237615	-15.7627	5.61409e-56	4.73163e-54
g1501.t1.cds	ATCC64974_15010	SPB43855.1	['PF00445']	['Ribonuclease T2 family']	2011.75	-3.73626	0.187466	-19.9303	2.22256e-88	4.7954e-86
g5264.t1.cds	ATCC64974_52640	SPB47636.1	['PF00857']	['Isochorismatase family']	24.9562	-3.73252	0.591644	-6.30872	2.81357e-10	2.46972e-09
g4450.t1.cds	ATCC64974_44500	SPB46820.1	['PF00903']	['Glyoxalase/Bleomycin resistance protein/Dioxygenase superfamily']	36.8017	-3.70473	0.507131	-7.30527	2.76712e-13	3.32054e-12
g2582.t1.cds	ATCC64974_25820	SPB44939.1	['PF06422', 'PF00005', 'PF00005', 'PF01061', 'PF01061']	['CDR ABC transporter', 'ABC transporter', 'ABC transporter', 'ABC-2 type transporter', 'ABC-2 type transporter']	338.671	-3.69683	0.759611	-4.86674	1.13453e-06	6.29273e-06
g10155.t1.cds	ATCC64974_101550	SPB52549.1	['PF02133']	['Permease for cytosine/purines, uracil, thiamine, allantoin']	563.27	-3.692	0.298247	-12.379	3.39606e-35	1.4091e-33
g4037.t1.cds	ATCC64974_40370	SPB46404.1	['PF00264']	['Common central domain of tyrosinase']	12.7261	-3.67333	0.848558	-4.32891	1.49847e-05	6.96787e-05
g5722.t1.cds	ATCC64974_57220	SPB48097.1	['PF00205', 'PF02775', 'PF02776']	['Thiamine pyrophosphate enzyme, central domain', 'Thiamine pyrophosphate enzyme, C-terminal TPP binding domain', 'Thiamine pyrophosphate enzyme, N-terminal TPP binding domain']	8076.85	-3.67244	0.631974	-5.81107	6.20749e-09	4.60588e-08
g10104.t1.cds	ATCC64974_101040	SPB52498.1	['PF13489']	['Methyltransferase domain']	680.325	-3.6353	0.185516	-19.5956	1.68598e-85	3.36821e-83
g6385.t1.cds	ATCC64974_63850	SPB48763.1			62.7446	-3.63327	0.402881	-9.01824	1.91144e-19	3.67568e-18
g11039.t1.cds	ATCC64974_110390	SPB53439.1	['PF00970', 'PF00042', 'PF00175']	['Oxidoreductase FAD-binding domain', 'Globin', 'Oxidoreductase NAD-binding domain']	461.374	-3.61733	0.717703	-5.04016	4.65155e-07	2.70809e-06
g855.t1.cds	ATCC64974_4830	SPB42836.1	['PF01554', 'PF01554']	['MatE', 'MatE']	24.855	-3.60259	0.610177	-5.90417	3.54437e-09	2.71567e-08
g9343.t1.cds	ATCC64974_93430	SPB51733.1	['PF04828']	['Glutathione-dependent formaldehyde-activating enzyme']	5.28826	-3.57622	1.17292	-3.04899	0.00229613	0.00670202
g8023.t1.cds	ATCC64974_75810	SPB49963.1	['PF04116']	['Fatty acid hydroxylase superfamily']	763.941	-3.56838	0.345592	-10.3254	5.40788e-25	1.42641e-23
g804.t1.cds	ATCC64974_4320	SPB42784.1			34.8625	-3.55706	0.547758	-6.49386	8.36658e-11	7.83495e-10
g2633.t1.cds	ATCC64974_26330	SPB44991.1	['PF04082']	['Fungal specific transcription factor domain']	54.9269	-3.5451	0.390962	-9.06764	1.21617e-19	2.37682e-18
g6032.t1.cds	ATCC64974_59880	SPB48363.1	['PF11913']	['Protein of unknown function (DUF3431)']	30.8115	-3.53963	0.59175	-5.98163	2.20915e-09	1.74852e-08
g4449.t1.cds	ATCC64974_44490	SPB46819.1	['PF01494', 'PF07976']	['FAD binding domain', 'Phenol hydroxylase, C-terminal dimerisation domain']	195.741	-3.52063	0.301632	-11.672	1.773e-31	6.31257e-30
g2691.t1.cds	ATCC64974_26910	SPB45050.1	['PF07690']	['Major Facilitator Superfamily']	467.012	-3.51106	0.204743	-17.1486	6.44033e-66	8.07888e-64
g2489.t1.cds	ATCC64974_24890	SPB44845.1	['PF09363', 'PF09364', 'PF03894']	['XFP C-terminal domain', 'XFP N-terminal domain', 'D-xylulose 5-phosphate/D-fructose 6-phosphate phosphoketolase']	432.445	-3.49006	0.765586	-4.55868	5.14749e-06	2.60294e-05
g4280.t1.cds	ATCC64974_42800	SPB46650.1			11.2598	-3.48606	0.93313	-3.73587	0.000187064	0.000705365
g9137.t1.cds	ATCC64974_91370	SPB51526.1	['PF00732', 'PF05199']	['GMC oxidoreductase', 'GMC oxidoreductase']	11.7545	-3.4817	1.09425	-3.18181	0.00146357	0.00449702
g4243.t1.cds	ATCC64974_42430	SPB46613.1	['PF01425']	['Amidase']	31.689	-3.46994	0.52386	-6.6238	3.50071e-11	3.40538e-10
g6773.t1.cds	ATCC64974_67730	SPB49152.1			14.4817	-3.44854	0.774694	-4.45149	8.52756e-06	4.14954e-05
g4392.t1.cds	ATCC64974_43920	SPB46762.1	['PF01757']	['Acyltransferase family']	195.168	-3.43873	0.243745	-14.1079	3.39536e-45	2.09309e-43
g11050.t1.cds	ATCC64974_110500	SPB53450.1			16.3462	-3.42763	0.785368	-4.36437	1.27491e-05	5.99814e-05
g6781.t1.cds	ATCC64974_67810	SPB49160.1			629.357	-3.38766	1.18236	-2.86516	0.00416803	0.0113777
g4352.t1.cds	ATCC64974_43520	SPB46722.1			56.9218	-3.38744	0.404993	-8.36419	6.05305e-17	9.80485e-16
g2668.t1.cds	ATCC64974_26680	SPB45026.1	['PF00561']	['alpha/beta hydrolase fold']	106.904	-3.37508	0.368155	-9.16755	4.83896e-20	9.66718e-19
g3351.t1.cds	ATCC64974_33510	SPB45711.1	['PF00534']	['Glycosyl transferases group 1']	5433.71	-3.3621	0.214757	-15.6554	3.05298e-55	2.51417e-53
g3600.t1.cds	ATCC64974_36000	SPB45963.1	['PF00545']	['ribonuclease']	1013.74	-3.34875	0.148723	-22.5167	2.84713e-112	9.5984e-110
g7635.t1.cds	ATCC64974_83200	SPB50706.1	['PF09286']	['Pro-kumamolisin, activation domain']	4747.8	-3.32619	0.209869	-15.8489	1.43122e-56	1.2352e-54
g4281.t1.cds	ATCC64974_42810	SPB46651.1	['PF02458']	['Transferase family']	198.491	-3.31968	0.348042	-9.53815	1.45399e-21	3.19463e-20
g9731.t1.cds	ATCC64974_97310	SPB52125.1	['PF11807']	['Domain of unknown function (DUF3328)']	453.468	-3.2974	0.333089	-9.89946	4.18541e-23	9.96737e-22
g9326.t1.cds	ATCC64974_93260	SPB51716.1	['PF07690']	['Major Facilitator Superfamily']	5.68364	-3.2956	1.21579	-2.71067	0.0067147	0.017276
g2547.t1.cds	ATCC64974_25470	SPB44904.1	['PF00109', 'PF00107', 'PF08659', 'PF08240', 'PF16197', 'PF00550', 'PF00698', 'PF14765', 'PF02801']	['Beta-ketoacyl synthase, N-terminal domain', 'Zinc-binding dehydrogenase', 'KR domain', 'Alcohol dehydrogenase GroES-like domain', 'Ketoacyl-synthetase C-terminal extension', 'Phosphopantetheine attachment site', 'Acyl transferase domain', 'Polyketide synthase dehydratase', 'Beta-ketoacyl synthase, C-terminal domain']	265.79	-3.28046	0.21477	-15.2743	1.13483e-52	8.62155e-51
g4490.t1.cds	ATCC64974_44900	SPB46860.1	['PF13417', 'PF00043']	['Glutathione S-transferase, N-terminal domain', 'Glutathione S-transferase, C-terminal domain']	105.006	-3.26017	0.291806	-11.1724	5.56485e-29	1.79741e-27
g4316.t1.cds	ATCC64974_43160	SPB46686.1	['PF13302']	['Acetyltransferase (GNAT) domain']	196.765	-3.25756	0.297315	-10.9566	6.17769e-28	1.88262e-26
g10341.t1.cds	ATCC64974_103410	SPB52735.1	['PF13577']	['SnoaL-like domain']	1621.06	-3.25586	0.236564	-13.7631	4.24847e-43	2.33839e-41
g3342.t1.cds	ATCC64974_33420	SPB45702.1	['PF01408']	['Oxidoreductase family, NAD-binding Rossmann fold']	113.827	-3.24793	0.365642	-8.8828	6.5199e-19	1.2148e-17
g4939.t1.cds	ATCC64974_49390	SPB47311.1	['PF00724']	['NADH:flavin oxidoreductase / NADH oxidase family']	4.26479	-3.24634	1.28368	-2.52893	0.011441	0.0275145
g9733.t1.cds	ATCC64974_97330	SPB52127.1	['PF11807']	['Domain of unknown function (DUF3328)']	98.0964	-3.23049	0.339365	-9.51922	1.74481e-21	3.81805e-20
g805.t1.cds	ATCC64974_4330	SPB42785.1	['PF03169']	['OPT oligopeptide transporter protein']	225.977	-3.22733	0.218114	-14.7965	1.54287e-49	1.10963e-47
g7271.t1.cds	ATCC64974_72710	SPB49652.1	['PF07690']	['Major Facilitator Superfamily']	906.504	-3.21742	0.198798	-16.1844	6.49605e-59	6.20172e-57
g4441.t1.cds	ATCC64974_44410	SPB46811.1	['PF05637']	['galactosyl transferase GMA12/MNN10 family']	123.002	-3.21374	0.283641	-11.3303	9.28834e-30	3.09267e-28
g8917.t1.cds	ATCC64974_89170	SPB51306.1	['PF00339', 'PF02752']	['Arrestin (or S-antigen), N-terminal domain', 'Arrestin (or S-antigen), C-terminal domain']	1991.09	-3.19711	0.337914	-9.46131	3.04099e-21	6.50916e-20
g4038.t1.cds	ATCC64974_40380	SPB46405.1			12.3361	-3.18711	0.738158	-4.31766	1.57694e-05	7.32016e-05
g3353.t1.cds	ATCC64974_33530	SPB45713.1	['PF12138']	['Spherulation-specific family 4']	442.668	-3.18061	0.198682	-16.0086	1.11337e-57	1.00092e-55
g2178.t1.cds	ATCC64974_21780	SPB44533.1	['PF07690']	['Major Facilitator Superfamily']	42.4964	-3.17785	0.43814	-7.25305	4.07497e-13	4.82556e-12
g3803.t1.cds	ATCC64974_38030	SPB46166.1	['PF02535']	['ZIP Zinc transporter']	843.818	-3.16656	0.187172	-16.9179	3.32052e-64	3.73144e-62
g8791.t1.cds	ATCC64974_87910	SPB51180.1	['PF09286']	['Pro-kumamolisin, activation domain']	64.1285	-3.16236	0.350555	-9.02101	1.86371e-19	3.59031e-18
g3352.t1.cds	ATCC64974_33520	SPB45712.1			541.331	-3.15126	0.199245	-15.816	2.41296e-56	2.06595e-54
g5393.t1.cds	ATCC64974_53930	SPB47767.1	['PF00724']	['NADH:flavin oxidoreductase / NADH oxidase family']	41.5271	-3.15037	0.597209	-5.27515	1.32646e-07	8.35366e-07
g10389.t1.cds	ATCC64974_103890	SPB52785.1	['PF00909']	['Ammonium Transporter Family']	2899.14	-3.14244	0.186575	-16.8428	1.18504e-63	1.31795e-61
g5343.t1.cds	ATCC64974_53430	SPB47717.1			144.788	-3.14134	0.252383	-12.4467	1.45737e-35	6.14145e-34
g10581.t1.cds	ATCC64974_105810	SPB52979.1	['PF07690']	['Major Facilitator Superfamily']	461.297	-3.12371	0.173295	-18.0254	1.23081e-72	1.79431e-70
g4068.t1.cds	ATCC64974_40680	SPB46435.1	['PF00067']	['Cytochrome P450']	142.142	-3.12067	0.269496	-11.5797	5.2247e-31	1.82408e-29
g2680.t1.cds	ATCC64974_26800	SPB45038.1	['PF00128', 'PF09260']	['Alpha amylase, catalytic domain', 'Domain of unknown function (DUF1966)']	130.4	-3.11699	0.274406	-11.359	6.68915e-30	2.25508e-28
g3482.t1.cds	ATCC64974_34820	SPB45845.1	['PF08534']	['Redoxin']	608.305	-3.11176	0.181617	-17.1336	8.32962e-66	1.03287e-63
g2490.t1.cds	ATCC64974_24900	SPB44846.1	['PF00106']	['short chain dehydrogenase']	10.7612	-3.09976	0.797881	-3.88499	0.000102333	0.000408573
g7345.t1.cds	ATCC64974_73450	SPB49726.1			11.5595	-3.09647	0.781553	-3.96195	7.43401e-05	0.000304241
g10485.t1.cds	ATCC64974_104850	SPB52882.1	['PF00096', 'PF00096', 'PF00096']	['Zinc finger, C2H2 type', 'Zinc finger, C2H2 type', 'Zinc finger, C2H2 type']	784.643	-3.07943	0.184665	-16.6758	1.96531e-62	2.09918e-60
g3456.t1.cds	ATCC64974_34560	SPB45819.1	['PF02133']	['Permease for cytosine/purines, uracil, thiamine, allantoin']	624.258	-3.07457	0.173471	-17.7239	2.74423e-70	3.79549e-68
g7302.t1.cds	ATCC64974_73020	SPB49683.1	['PF13520']	['Amino acid permease']	182.649	-3.05989	0.228917	-13.3668	9.45322e-41	4.6996e-39
g146.t1.cds	ATCC64974_8980	SPB43252.1	['PF04082', 'PF00172']	['Fungal specific transcription factor domain', 'Fungal Zn(2)-Cys(6) binuclear cluster domain']	295.102	-3.05825	0.204678	-14.9417	1.76327e-50	1.30289e-48
g7364.t1.cds	ATCC64974_73640	SPB49745.1	['PF04082']	['Fungal specific transcription factor domain']	214.469	-3.0477	0.261884	-11.6376	2.65429e-31	9.38835e-30
g7204.t1.cds	ATCC64974_72040	SPB49585.1	['PF07690']	['Major Facilitator Superfamily']	73.2756	-3.03869	0.349162	-8.70281	3.23754e-18	5.70696e-17
g313.t1.cds	ATCC64974_10650	SPB43419.1	['PF07690']	['Major Facilitator Superfamily']	33.4279	-3.03831	0.474412	-6.40437	1.50988e-10	1.36764e-09
g4282.t1.cds	ATCC64974_42820	SPB46652.1	['PF00732', 'PF05199']	['GMC oxidoreductase', 'GMC oxidoreductase']	10.2125	-3.02749	0.846903	-3.57478	0.000350525	0.0012476
g5785.t1.cds	ATCC64974_57850	SPB48160.1	['PF13520']	['Amino acid permease']	574.866	-3.0258	0.170401	-17.7569	1.52317e-70	2.1621e-68
g4181.t1.cds	ATCC64974_41810	SPB46551.1	['PF10067']	['Predicted membrane protein (DUF2306)']	21.3475	-3.02434	0.750664	-4.02889	5.60404e-05	0.000235239
g1384.t1.cds	ATCC64974_13840	SPB43738.1			651.68	-3.00716	0.157773	-19.06	5.42255e-81	9.43524e-79
g10219.t1.cds	ATCC64974_102190	SPB52613.1	['PF13243', 'PF13249']	['Squalene-hopene cyclase C-terminal domain', 'Squalene-hopene cyclase N-terminal domain']	106.899	-3.00662	0.297195	-10.1167	4.66075e-24	1.17752e-22
g4064.t1.cds	ATCC64974_40640	SPB46431.1	['PF04082', 'PF00172']	['Fungal specific transcription factor domain', 'Fungal Zn(2)-Cys(6) binuclear cluster domain']	82.587	-2.9949	0.322427	-9.28864	1.56276e-20	3.19907e-19
g1087.t1.cds	ATCC64974_7150	SPB43068.1	['PF07690']	['Major Facilitator Superfamily']	926.127	-2.98636	0.202612	-14.7393	3.60495e-49	2.54184e-47
g10098.t1.cds	ATCC64974_100980	SPB52492.1	['PF11927']	['Protein of unknown function (DUF3445)']	47.3556	-2.98608	0.463535	-6.44197	1.17936e-10	1.08373e-09
g3407.t1.cds	ATCC64974_34070	SPB45767.1	['PF05721']	['Phytanoyl-CoA dioxygenase (PhyH)']	161.354	-2.98526	0.314004	-9.5071	1.96051e-21	4.28138e-20
g2168.t1.cds	ATCC64974_21680	SPB44523.1	['PF00082', 'PF09286']	['Subtilase family', 'Pro-kumamolisin, activation domain']	6183.73	-2.96402	0.276919	-10.7035	9.79561e-27	2.818e-25
g3483.t1.cds	ATCC64974_34830	SPB45846.1	['PF00561', 'PF08386']	['alpha/beta hydrolase fold', 'TAP-like protein']	636.592	-2.9545	0.216612	-13.6396	2.32863e-42	1.24346e-40
g296.t1.cds	ATCC64974_10480	SPB43402.1	['PF10342']	['Ser-Thr-rich glycosyl-phosphatidyl-inositol-anchored membrane family']	608.1	-2.94873	0.19198	-15.3595	3.05838e-53	2.37366e-51
g1636.t1.cds	ATCC64974_16360	SPB43990.1	['PF01061', 'PF01061', 'PF06422', 'PF00005', 'PF00005']	['ABC-2 type transporter', 'ABC-2 type transporter', 'CDR ABC transporter', 'ABC transporter', 'ABC transporter']	447.281	-2.93565	0.26593	-11.0392	2.47348e-28	7.71211e-27
g4404.t1.cds	ATCC64974_44040	SPB46774.1	['PF00083']	['Sugar (and other) transporter']	114.798	-2.90968	0.304962	-9.54114	1.41277e-21	3.11296e-20
g9297.t1.cds	ATCC64974_92970	SPB51687.1	['PF00005', 'PF00005', 'PF00664']	['ABC transporter', 'ABC transporter', 'ABC transporter transmembrane region']	4068.62	-2.90911	0.1677	-17.3472	2.07234e-67	2.7264e-65
g7636.t1.cds	ATCC64974_83210	SPB50707.1	['PF01565']	['FAD binding domain']	197.463	-2.9055	0.239242	-12.1446	6.12806e-34	2.4485e-32
g6319.t1.cds	ATCC64974_63190	SPB48697.1	['PF08659', 'PF00698', 'PF14765', 'PF16197', 'PF00550', 'PF00109', 'PF02801']	['KR domain', 'Acyl transferase domain', 'Polyketide synthase dehydratase', 'Ketoacyl-synthetase C-terminal extension', 'Phosphopantetheine attachment site', 'Beta-ketoacyl synthase, N-terminal domain', 'Beta-ketoacyl synthase, C-terminal domain']	2102.02	-2.90077	0.212678	-13.6392	2.33984e-42	1.24346e-40
g11157.t1.cds	ATCC64974_111570	SPB53557.1	['PF00067']	['Cytochrome P450']	188.162	-2.89425	0.292345	-9.90011	4.15814e-23	9.92435e-22
g10979.t1.cds	ATCC64974_109790	SPB53379.1	['PF13649']	['Methyltransferase domain']	350.604	-2.89396	0.375701	-7.70283	1.3309e-14	1.79472e-13
g4074.t1.cds	ATCC64974_40740	SPB46443.1			154.857	-2.88252	0.292917	-9.84072	7.51739e-23	1.77069e-21
g3355.t1.cds	ATCC64974_33550	SPB45715.1	['PF01370']	['NAD dependent epimerase/dehydratase family']	153.807	-2.88212	0.314213	-9.17251	4.62138e-20	9.26681e-19
g4457.t1.cds	ATCC64974_44570	SPB46827.1	['PF00860']	['Permease family']	1602.9	-2.87714	0.294468	-9.77062	1.50524e-22	3.46976e-21
g1706.t1.cds	ATCC64974_17060	SPB44060.1	['PF00027', 'PF01740', 'PF00916']	['Cyclic nucleotide-binding domain', 'STAS domain', 'Sulfate permease family']	1742.45	-2.84644	0.25526	-11.1511	7.07117e-29	2.27713e-27
g11005.t1.cds	ATCC64974_110050	SPB53405.1			945.942	-2.84111	0.229375	-12.3863	3.09977e-35	1.29113e-33
g6420.t1.cds	ATCC64974_64200	SPB48798.1	['PF01179', 'PF02727', 'PF02728']	['Copper amine oxidase, enzyme domain', 'Copper amine oxidase, N2 domain', 'Copper amine oxidase, N3 domain']	212.985	-2.83959	0.237277	-11.9674	5.26492e-33	2.00699e-31
g2667.t1.cds	ATCC64974_26670	SPB45025.1	['PF01370']	['NAD dependent epimerase/dehydratase family']	154.198	-2.83826	0.284899	-9.96236	2.22705e-23	5.41113e-22
g9739.t1.cds	ATCC64974_97390	SPB52133.1	['PF00890']	['FAD binding domain']	481.046	-2.82108	0.325742	-8.66046	4.69878e-18	8.24235e-17
g6323.t1.cds	ATCC64974_63230	SPB48701.1			702.246	-2.81831	0.184571	-15.2695	1.2216e-52	9.15181e-51
g4213.t1.cds	ATCC64974_42130	SPB46583.1	['PF13520']	['Amino acid permease']	137.684	-2.8083	0.31236	-8.99061	2.45855e-19	4.70264e-18
g7233.t1.cds	ATCC64974_72330	SPB49614.1	['PF00797']	['N-acetyltransferase']	610.824	-2.80291	0.264267	-10.6063	2.7842e-26	7.8423e-25
g6318.t1.cds	ATCC64974_63180	SPB48696.1	['PF01040']	['UbiA prenyltransferase family']	554.841	-2.79213	0.272197	-10.2577	1.09233e-24	2.84638e-23
g6898.t1.cds	ATCC64974_68980	SPB49278.1	['PF02133']	['Permease for cytosine/purines, uracil, thiamine, allantoin']	4080.6	-2.78984	0.324204	-8.60521	7.61752e-18	1.31695e-16
g7786.t1.cds	ATCC64974_84710	SPB50857.1	['PF12222']	['Peptide N-acetyl-beta-D-glucosaminyl asparaginase amidase A']	1330.26	-2.78603	0.182046	-15.304	7.18933e-53	5.53989e-51
g9885.t1.cds	ATCC64974_98850	SPB52279.1			36.8635	-2.7781	0.43576	-6.3753	1.82604e-10	1.64161e-09
g2695.t1.cds	ATCC64974_26950	SPB45054.1			159.291	-2.77519	0.23304	-11.9087	1.0667e-32	3.96813e-31
g7740.t1.cds	ATCC64974_84250	SPB50811.1	['PF12697']	['Alpha/beta hydrolase family']	11.7802	-2.77417	0.741669	-3.74045	0.000183694	0.000693868
g1827.t1.cds	ATCC64974_18270	SPB44181.1	['PF12223']	['Protein of unknown function (DUF3602)']	251.676	-2.77289	0.198384	-13.9774	2.14239e-44	1.27691e-42
g7870.t1.cds	ATCC64974_74280	SPB49810.1	['PF00920']	['Dehydratase family']	34.3906	-2.76685	0.558284	-4.95598	7.19674e-07	4.09054e-06
g7122.t1.cds	ATCC64974_71220	SPB49502.1			1881.78	-2.76487	0.153214	-18.0458	8.50789e-73	1.2573e-70
g3184.t1.cds	ATCC64974_31840	SPB45544.1	['PF14510', 'PF06422', 'PF01061', 'PF01061', 'PF00005', 'PF00005']	['ABC-transporter extracellular N-terminal', 'CDR ABC transporter', 'ABC-2 type transporter', 'ABC-2 type transporter', 'ABC transporter', 'ABC transporter']	517.695	-2.75711	0.270103	-10.2076	1.83292e-24	4.73052e-23
g2100.t1.cds	ATCC64974_21000	SPB44454.1	['PF00891']	['O-methyltransferase']	297.568	-2.75673	0.370915	-7.43224	1.06772e-13	1.33009e-12
g6851.t1.cds	ATCC64974_68510	SPB49231.1	['PF00561']	['alpha/beta hydrolase fold']	48.3791	-2.75203	0.435193	-6.32369	2.55398e-10	2.25654e-09
g7161.t1.cds	ATCC64974_71610	SPB49542.1	['PF07690']	['Major Facilitator Superfamily']	83.0999	-2.73817	0.364165	-7.51904	5.51795e-14	7.09507e-13
g4424.t1.cds	ATCC64974_44240	SPB46794.1	['PF02668']	['Taurine catabolism dioxygenase TauD, TfdA family']	235.035	-2.7249	0.28177	-9.67063	4.0189e-22	9.08928e-21
g4377.t1.cds	ATCC64974_43770	SPB46747.1	['PF00026']	['Eukaryotic aspartyl protease']	17.9146	-2.72355	0.592837	-4.5941	4.3463e-06	2.21902e-05
g2590.t1.cds	ATCC64974_25900	SPB44948.1	['PF00075']	['RNase H']	11.5769	-2.71819	0.712247	-3.81636	0.000135434	0.000525184
g5944.t1.cds	ATCC64974_59000	SPB48275.1	['PF07690']	['Major Facilitator Superfamily']	6.31944	-2.71588	0.973458	-2.78993	0.00527188	0.0139224
g3418.t1.cds	ATCC64974_34180	SPB45778.1	['PF14681']	['Uracil phosphoribosyltransferase']	20.0548	-2.71563	0.57898	-4.69037	2.72711e-06	1.44075e-05
g2679.t1.cds	ATCC64974_26790	SPB45037.1	['PF00128', 'PF08323']	['Alpha amylase, catalytic domain', 'Starch synthase catalytic domain']	1362.12	-2.70655	0.164573	-16.4459	8.97711e-61	9.13633e-59
g7725.t1.cds	ATCC64974_84100	SPB50796.1	['PF01014', 'PF01014']	['Uricase', 'Uricase']	183.864	-2.70161	0.837431	-3.22607	0.00125505	0.00392334
g10673.t1.cds	ATCC64974_106730	SPB53071.1	['PF10277']	['Frag1/DRAM/Sfk1 family']	119.313	-2.69992	0.331904	-8.13464	4.13165e-16	6.36746e-15
g2551.t1.cds	ATCC64974_25510	SPB44908.1	['PF01593']	['Flavin containing amine oxidoreductase']	531.908	-2.69096	0.20854	-12.9038	4.28373e-38	1.93359e-36
g2986.t1.cds	ATCC64974_29860	SPB45346.1	['PF00732', 'PF05199']	['GMC oxidoreductase', 'GMC oxidoreductase']	67.0985	-2.68538	0.342923	-7.83084	4.84609e-15	6.83394e-14
g266.t1.cds	ATCC64974_10180	SPB43372.1	['PF03169']	['OPT oligopeptide transporter protein']	30101.9	-2.68056	0.19496	-13.7493	5.14566e-43	2.78952e-41
g6317.t1.cds	ATCC64974_63170	SPB48695.1	['PF04909']	['Amidohydrolase']	431.043	-2.67619	0.198402	-13.4887	1.82223e-41	9.22922e-40
g584.t1.cds	ATCC64974_2120	SPB42563.1	['PF00909']	['Ammonium Transporter Family']	236.584	-2.6651	0.234827	-11.3492	7.48331e-30	2.49938e-28
g3599.t1.cds	ATCC64974_35990	SPB45962.1	['PF07690']	['Major Facilitator Superfamily']	9.11653	-2.66385	0.852404	-3.12511	0.0017774	0.00534708
g4964.t1.cds	ATCC64974_49640	SPB47336.1			504.16	-2.65789	0.335486	-7.92251	2.32758e-15	3.36594e-14
g2320.t1.cds	ATCC64974_23200	SPB44675.1			4.86146	-2.6539	1.14386	-2.32013	0.0203337	0.0453504
g2313.t1.cds	ATCC64974_23130	SPB44668.1			21.192	-2.65214	0.702074	-3.77759	0.000158354	0.000606866
g2640.t1.cds	ATCC64974_26400	SPB44998.1	['PF01979']	['Amidohydrolase family']	63.0934	-2.64483	0.362369	-7.2987	2.90559e-13	3.47896e-12
g8673.t1.cds	ATCC64974_82310	SPB50617.1	['PF12520']	['Protein of unknown function (DUF3723)']	30.6115	-2.64114	0.531089	-4.97307	6.59003e-07	3.7536e-06
g4405.t1.cds	ATCC64974_44050	SPB46775.1	['PF14033']	['Protein of unknown function (DUF4246)']	523.806	-2.63839	0.190463	-13.8525	1.22783e-43	7.0084e-42
g7999.t1.cds	ATCC64974_75570	SPB49939.1	['PF02627']	['Carboxymuconolactone decarboxylase family']	2006.59	-2.63642	0.239931	-10.9882	4.35446e-28	1.33834e-26
g5470.t1.cds	ATCC64974_54700	SPB47845.1			2825.51	-2.62557	0.221366	-11.8607	1.89288e-32	6.96942e-31
g7608.t1.cds	ATCC64974_82930	SPB50679.1	['PF00067']	['Cytochrome P450']	368.2	-2.62476	0.263548	-9.95933	2.29608e-23	5.56633e-22
g10073.t1.cds	ATCC64974_100730	SPB52467.1	['PF03198']	['Glucanosyltransferase']	628.049	-2.61664	0.154036	-16.9871	1.02239e-64	1.18598e-62
g4260.t1.cds	ATCC64974_42600	SPB46630.1	['PF00106']	['short chain dehydrogenase']	56.2873	-2.61562	0.406868	-6.42867	1.28723e-10	1.17683e-09
g9932.t1.cds	ATCC64974_99320	SPB52326.1	['PF07690']	['Major Facilitator Superfamily']	49.885	-2.61403	0.360212	-7.25691	3.96034e-13	4.69497e-12
g9737.t1.cds	ATCC64974_97370	SPB52131.1	['PF12796']	['Ankyrin repeats (3 copies)']	67.9607	-2.6123	0.339108	-7.70345	1.32439e-14	1.79042e-13
g363.t1.cds	ATCC64974_11150	SPB43469.1	['PF00135']	['Carboxylesterase family']	52.452	-2.61196	0.373682	-6.98978	2.75326e-12	3.01545e-11
g7254.t1.cds	ATCC64974_72540	SPB49635.1	['PF00005', 'PF00005', 'PF00664', 'PF00664']	['ABC transporter', 'ABC transporter', 'ABC transporter transmembrane region', 'ABC transporter transmembrane region']	71.6379	-2.60592	0.330659	-7.88101	3.2475e-15	4.65878e-14
g1394.t1.cds	ATCC64974_13940	SPB43748.1	['PF13391']	['HNH endonuclease']	18.5558	-2.59292	0.586796	-4.41877	9.9266e-06	4.7722e-05
g6805.t1.cds	ATCC64974_68050	SPB49185.1	['PF00083']	['Sugar (and other) transporter']	805.717	-2.5917	0.188224	-13.7692	3.90436e-43	2.17114e-41
g10220.t1.cds	ATCC64974_102200	SPB52614.1	['PF00067']	['Cytochrome P450']	27.214	-2.58809	0.511148	-5.06328	4.12093e-07	2.42138e-06
g4892.t1.cds	ATCC64974_48920	SPB47263.1	['PF00450']	['Serine carboxypeptidase']	1215.58	-2.58806	0.319651	-8.09651	5.65592e-16	8.59382e-15
g4167.t1.cds	ATCC64974_41670	SPB46537.1	['PF01593']	['Flavin containing amine oxidoreductase']	9.52792	-2.58088	0.945187	-2.73055	0.00632286	0.0163458
g8437.t1.cds	ATCC64974_79950	SPB50380.1	['PF13193', 'PF00501']	['AMP-binding enzyme C-terminal domain', 'AMP-binding enzyme']	124.085	-2.57746	0.299919	-8.59385	8.41051e-18	1.4494e-16
g2642.t1.cds	ATCC64974_26420	SPB45000.1	['PF02133']	['Permease for cytosine/purines, uracil, thiamine, allantoin']	61.7489	-2.57684	0.330562	-7.79531	6.425e-15	8.93207e-14
g7301.t1.cds	ATCC64974_73010	SPB49682.1			101.858	-2.57495	0.302878	-8.50159	1.87007e-17	3.11332e-16
g7411.t1.cds	ATCC64974_85380	SPB50925.1	['PF00664', 'PF00664', 'PF00005', 'PF00005']	['ABC transporter transmembrane region', 'ABC transporter transmembrane region', 'ABC transporter', 'ABC transporter']	34.4685	-2.56877	0.577491	-4.44816	8.66088e-06	4.20872e-05
g5992.t1.cds	ATCC64974_59480	SPB48323.1	['PF01979']	['Amidohydrolase family']	23.3008	-2.56662	0.563005	-4.55878	5.14511e-06	2.60294e-05
g2651.t1.cds	ATCC64974_26510	SPB45009.1	['PF11951']	['Fungal specific transcription factor domain']	356.136	-2.5585	0.220463	-11.6051	3.88174e-31	1.36404e-29
g1999.t1.cds	ATCC64974_19990	SPB44353.1	['PF01061', 'PF01061', 'PF00005', 'PF00005', 'PF14510', 'PF06422']	['ABC-2 type transporter', 'ABC-2 type transporter', 'ABC transporter', 'ABC transporter', 'ABC-transporter extracellular N-terminal', 'CDR ABC transporter']	1931.89	-2.54922	0.133927	-19.0343	8.86305e-81	1.51769e-78
g11026.t1.cds	ATCC64974_110260	SPB53426.1	['PF04479']	['RTA1 like protein']	4.89193	-2.54463	1.07078	-2.37642	0.0174814	0.039693
g978.t1.cds	ATCC64974_6060	SPB42959.1	['PF00682', 'PF08502']	['HMGL-like', 'LeuA allosteric (dimerisation) domain']	232.296	-2.53792	0.33957	-7.47392	7.78431e-14	9.84491e-13
g6320.t1.cds	ATCC64974_63200	SPB48698.1	['PF00067']	['Cytochrome P450']	877.994	-2.53611	0.185014	-13.7077	9.13451e-43	4.90264e-41
g8448.t1.cds	ATCC64974_80060	SPB50391.1	['PF00107', 'PF08240']	['Zinc-binding dehydrogenase', 'Alcohol dehydrogenase GroES-like domain']	500.805	-2.53143	0.165432	-15.3019	7.42263e-53	5.6791e-51
g9682.t1.cds	ATCC64974_96820	SPB52076.1	['PF00450']	['Serine carboxypeptidase']	1441.42	-2.52375	0.175082	-14.4147	4.18185e-47	2.75084e-45
g6324.t1.cds	ATCC64974_63240	SPB48702.1	['PF01565']	['FAD binding domain']	362.726	-2.52324	0.241143	-10.4637	1.26857e-25	3.45588e-24
g5587.t1.cds	ATCC64974_55870	SPB47962.1	['PF13520']	['Amino acid permease']	22.8649	-2.5149	0.541378	-4.64537	3.3947e-06	1.76237e-05
g10101.t1.cds	ATCC64974_101010	SPB52495.1	['PF07690']	['Major Facilitator Superfamily']	645.834	-2.51474	0.223441	-11.2546	2.19789e-29	7.2289e-28
g5418.t1.cds	ATCC64974_54180	SPB47792.1			43.4404	-2.50439	0.447754	-5.59322	2.22896e-08	1.55236e-07
g6192.t1.cds	ATCC64974_61480	SPB48526.1	['PF13577']	['SnoaL-like domain']	102.813	-2.49961	0.427208	-5.85104	4.88498e-09	3.66986e-08
g7205.t1.cds	ATCC64974_72050	SPB49586.1	['PF07690']	['Major Facilitator Superfamily']	87.0372	-2.49176	0.555468	-4.48588	7.26146e-06	3.57212e-05
g7609.t1.cds	ATCC64974_82940	SPB50680.1	['PF06330']	['Trichodiene synthase (TRI5)']	70.2035	-2.48458	0.320977	-7.74069	9.88825e-15	1.35031e-13
g10978.t1.cds	ATCC64974_109780	SPB53378.1	['PF00172']	['Fungal Zn(2)-Cys(6) binuclear cluster domain']	18.9771	-2.48255	0.601239	-4.12905	3.64271e-05	0.000158522
g7934.t1.cds	ATCC64974_74920	SPB49874.1	['PF01565', 'PF08031']	['FAD binding domain', 'Berberine and berberine like']	677.649	-2.47971	0.205219	-12.0833	1.29474e-33	5.09768e-32
g4398.t1.cds	ATCC64974_43980	SPB46768.1	['PF07690']	['Major Facilitator Superfamily']	478.061	-2.4797	0.16808	-14.7531	2.93814e-49	2.08531e-47
g9299.t1.cds	ATCC64974_92990	SPB51689.1	['PF12796', 'PF12796', 'PF12796', 'PF12796', 'PF12796']	['Ankyrin repeats (3 copies)', 'Ankyrin repeats (3 copies)', 'Ankyrin repeats (3 copies)', 'Ankyrin repeats (3 copies)', 'Ankyrin repeats (3 copies)']	28.712	-2.47002	0.535532	-4.61227	3.98295e-06	2.04415e-05
g2158.t1.cds	ATCC64974_21580	SPB44513.1	['PF07690']	['Major Facilitator Superfamily']	13.6836	-2.46069	0.788418	-3.12104	0.00180211	0.00541086
g243.t1.cds	ATCC64974_9950	SPB43349.1	['PF00561']	['alpha/beta hydrolase fold']	16.5263	-2.45933	0.599064	-4.10529	4.03802e-05	0.000174528
g3313.t1.cds	ATCC64974_33130	SPB45673.1	['PF00583']	['Acetyltransferase (GNAT) family']	9.3815	-2.45601	0.828063	-2.96597	0.00301726	0.00855909
g2694.t1.cds	ATCC64974_26940	SPB45053.1	['PF00884']	['Sulfatase']	9.79058	-2.44579	1.04154	-2.34825	0.0188618	0.0425111
g2737.t1.cds	ATCC64974_27370	SPB45096.1	['PF00891']	['O-methyltransferase']	25.3876	-2.44326	0.486033	-5.02694	4.98376e-07	2.88593e-06
g770.t1.cds	ATCC64974_3980	SPB42750.1	['PF07993']	['Male sterility protein']	399.803	-2.43871	0.239182	-10.196	2.06561e-24	5.28051e-23
g7992.t1.cds	ATCC64974_75500	SPB49932.1	['PF13522', 'PF01380', 'PF01380']	['Glutamine amidotransferase domain', 'SIS domain', 'SIS domain']	1327.99	-2.43682	0.2641	-9.22689	2.78602e-20	5.64954e-19
g1696.t1.cds	ATCC64974_16960	SPB44050.1			29.4958	-2.43551	0.518607	-4.69625	2.64976e-06	1.40332e-05
g7611.t1.cds	ATCC64974_82960	SPB50682.1	['PF01490']	['Transmembrane amino acid transporter protein']	23376.1	-2.43322	0.165968	-14.6608	1.14993e-48	7.9522e-47
g4393.t1.cds	ATCC64974_43930	SPB46763.1	['PF04577']	['Protein of unknown function (DUF563)']	10.5324	-2.4331	0.752231	-3.23451	0.0012185	0.00382574
g3381.t1.cds	ATCC64974_33810	SPB45741.1	['PF01070']	['FMN-dependent dehydrogenase']	14.306	-2.42622	0.648594	-3.74074	0.000183478	0.000693539
g1395.t1.cds	ATCC64974_13950	SPB43749.1			65.276	-2.41948	0.341747	-7.07974	1.44427e-12	1.62809e-11
g1416.t1.cds	ATCC64974_14160	SPB43770.1	['PF07690']	['Major Facilitator Superfamily']	14.4179	-2.41783	0.767972	-3.14833	0.00164205	0.00498297
g7933.t1.cds	ATCC64974_74910	SPB49873.1	['PF00450']	['Serine carboxypeptidase']	2389.09	-2.41624	0.154339	-15.6554	3.05175e-55	2.51417e-53
g6415.t1.cds	ATCC64974_64150	SPB48793.1	['PF05241']	['Emopamil binding protein']	24.574	-2.41442	0.599744	-4.02575	5.67938e-05	0.000238216
g6690.t1.cds	ATCC64974_66900	SPB49069.1	['PF03595']	['Voltage-dependent anion channel']	20.6785	-2.41384	0.575492	-4.1944	2.73596e-05	0.000121613
g11038.t1.cds	ATCC64974_110380	SPB53438.1			18.8715	-2.41206	0.648321	-3.72047	0.000198854	0.000746011
g6055.t1.cds	ATCC64974_60110	SPB48388.1	['PF01370']	['NAD dependent epimerase/dehydratase family']	6.0915	-2.41111	0.97699	-2.4679	0.0135908	0.031922
g2170.t1.cds	ATCC64974_21700	SPB44525.1	['PF03051']	['Peptidase C1-like family']	2787.99	-2.41091	0.146991	-16.4018	1.85663e-60	1.85456e-58
g4452.t1.cds	ATCC64974_44520	SPB46822.1	['PF00656']	['Caspase domain']	1536.31	-2.4092	0.167427	-14.3896	6.01351e-47	3.93174e-45
g10531.t1.cds	ATCC64974_105310	SPB52929.1	['PF02538', 'PF01968', 'PF05378']	['Hydantoinase B/oxoprolinase', 'Hydantoinase/oxoprolinase', 'Hydantoinase/oxoprolinase N-terminal region']	132.013	-2.40918	0.2649	-9.09469	9.48544e-20	1.87073e-18
g6934.t1.cds	ATCC64974_69340	SPB49314.1	['PF01370']	['NAD dependent epimerase/dehydratase family']	320.997	-2.40241	0.237681	-10.1077	5.10705e-24	1.28426e-22
g2931.t1.cds	ATCC64974_29310	SPB45290.1	['PF00734', 'PF03443']	['Fungal cellulose binding domain', 'Glycosyl hydrolase family 61']	253.784	-2.39859	0.22928	-10.4614	1.29901e-25	3.52991e-24
g1165.t1.cds	ATCC64974_11650	SPB43519.1	['PF10282']	['Lactonase, 7-bladed beta-propeller']	90.328	-2.39513	0.279513	-8.56892	1.0446e-17	1.77746e-16
g973.t1.cds	ATCC64974_6010	SPB42954.1	['PF00005', 'PF00005', 'PF00664']	['ABC transporter', 'ABC transporter', 'ABC transporter transmembrane region']	243.164	-2.39021	0.291098	-8.21102	2.19316e-16	3.44393e-15
g2873.t1.cds	ATCC64974_28730	SPB45232.1	['PF00664', 'PF00664', 'PF00005', 'PF00005']	['ABC transporter transmembrane region', 'ABC transporter transmembrane region', 'ABC transporter', 'ABC transporter']	21434.9	-2.37789	0.148381	-16.0256	8.47174e-58	7.6801e-56
g6316.t1.cds	ATCC64974_63160	SPB48694.1	['PF00067']	['Cytochrome P450']	1119.96	-2.37724	0.188347	-12.6216	1.60527e-36	6.89945e-35
g8976.t1.cds	ATCC64974_89760	SPB51365.1	['PF01048', 'PF12796', 'PF12796', 'PF12796', 'PF13637']	['Phosphorylase superfamily', 'Ankyrin repeats (3 copies)', 'Ankyrin repeats (3 copies)', 'Ankyrin repeats (3 copies)', 'Ankyrin repeats (many copies)']	664.702	-2.37413	0.168423	-14.0962	4.00522e-45	2.44115e-43
g8276.t1.cds	ATCC64974_78340	SPB50219.1			32.9333	-2.37411	0.475064	-4.99745	5.80944e-07	3.33186e-06
g5381.t1.cds	ATCC64974_53810	SPB47755.1	['PF00153', 'PF00153']	['Mitochondrial carrier protein', 'Mitochondrial carrier protein']	8.49398	-2.35742	0.842405	-2.79844	0.00513504	0.0136091
g10250.t1.cds	ATCC64974_102500	SPB52644.1	['PF00664', 'PF00005', 'PF00005']	['ABC transporter transmembrane region', 'ABC transporter', 'ABC transporter']	212.062	-2.34761	0.220268	-10.658	1.60039e-26	4.54342e-25
g441.t1.cds	ATCC64974_690	SPB42420.1	['PF01425']	['Amidase']	351.78	-2.34628	0.180074	-13.0295	8.31269e-39	3.83236e-37
g5754.t1.cds	ATCC64974_57540	SPB48129.1	['PF00871']	['Acetokinase family']	35.3676	-2.34299	0.545743	-4.29321	1.76108e-05	8.10171e-05
g2942.t1.cds	ATCC64974_29420	SPB45301.1	['PF02826', 'PF02826']	['D-isomer specific 2-hydroxyacid dehydrogenase, NAD binding domain', 'D-isomer specific 2-hydroxyacid dehydrogenase, NAD binding domain']	130.73	-2.33663	0.248775	-9.39257	5.8551e-21	1.22413e-19
g5781.t1.cds	ATCC64974_57810	SPB48156.1	['PF07690']	['Major Facilitator Superfamily']	69.8537	-2.32884	0.341838	-6.81271	9.57764e-12	9.88743e-11
g2666.t1.cds	ATCC64974_26660	SPB45024.1	['PF00797']	['N-acetyltransferase']	23.9604	-2.32515	0.520336	-4.46855	7.87516e-06	3.85469e-05
g4395.t1.cds	ATCC64974_43950	SPB46765.1	['PF00722']	['Glycosyl hydrolases family 16']	1406.31	-2.32434	0.168241	-13.8155	2.05447e-43	1.1604e-41
g7569.t1.cds	ATCC64974_82540	SPB50640.1	['PF00550', 'PF00550', 'PF07993', 'PF08242', 'PF00109', 'PF00698', 'PF02801', 'PF14765', 'PF16197']	['Phosphopantetheine attachment site', 'Phosphopantetheine attachment site', 'Male sterility protein', 'Methyltransferase domain', 'Beta-ketoacyl synthase, N-terminal domain', 'Acyl transferase domain', 'Beta-ketoacyl synthase, C-terminal domain', 'Polyketide synthase dehydratase', 'Ketoacyl-synthetase C-terminal extension']	1304.29	-2.32087	0.29711	-7.81147	5.65243e-15	7.92957e-14
g10249.t1.cds	ATCC64974_102490	SPB52643.1			52.0956	-2.31466	0.354791	-6.52401	6.84534e-11	6.47218e-10
g8982.t1.cds	ATCC64974_89820	SPB51371.1	['PF00172', 'PF04082']	['Fungal Zn(2)-Cys(6) binuclear cluster domain', 'Fungal specific transcription factor domain']	61.2859	-2.30925	0.417461	-5.53164	3.17244e-08	2.17573e-07
g7247.t1.cds	ATCC64974_72470	SPB49628.1			467.244	-2.30617	0.170665	-13.5128	1.31382e-41	6.71729e-40
g2684.t1.cds	ATCC64974_26840	SPB45043.1	['PF00330', 'PF00694']	['Aconitase family (aconitate hydratase)', 'Aconitase C-terminal domain']	1513.87	-2.3042	0.185789	-12.4022	2.54102e-35	1.06663e-33
g5417.t1.cds	ATCC64974_54170	SPB47791.1			245.293	-2.30376	0.326844	-7.0485	1.80856e-12	2.01766e-11
g5354.t1.cds	ATCC64974_53540	SPB47728.1	['PF04082']	['Fungal specific transcription factor domain']	612.624	-2.30044	0.170397	-13.5005	1.55338e-41	7.90466e-40
g1778.t1.cds	ATCC64974_17780	SPB44132.1	['PF13242', 'PF13344']	['HAD-hyrolase-like', 'Haloacid dehalogenase-like hydrolase']	796.839	-2.29771	0.14307	-16.06	4.865e-58	4.48578e-56
g2865.t1.cds	ATCC64974_28650	SPB45224.1			26.4606	-2.28395	0.507272	-4.50242	6.71854e-06	3.32475e-05
g974.t1.cds	ATCC64974_6020	SPB42955.1			52.3325	-2.28238	0.376935	-6.0551	1.40331e-09	1.13741e-08
g8457.t1.cds	ATCC64974_80150	SPB50400.1	['PF00348', 'PF00348']	['Polyprenyl synthetase', 'Polyprenyl synthetase']	147.344	-2.28131	0.320596	-7.11584	1.11233e-12	1.2658e-11
g1506.t1.cds	ATCC64974_15060	SPB43860.1			11.1436	-2.27596	0.86425	-2.63345	0.00845227	0.0210926
g4063.t1.cds	ATCC64974_40630	SPB46430.1	['PF02458']	['Transferase family']	20.8651	-2.27226	0.548832	-4.14017	3.47047e-05	0.000151577
g7038.t1.cds	ATCC64974_70380	SPB49418.1	['PF00596']	['Class II Aldolase and Adducin N-terminal domain']	632.531	-2.26258	0.176681	-12.806	1.51797e-37	6.79494e-36
g7968.t1.cds	ATCC64974_75260	SPB49908.1	['PF11951']	['Fungal specific transcription factor domain']	10.9055	-2.25414	0.762835	-2.95496	0.00312711	0.00884742
g7457.t1.cds	ATCC64974_85840	SPB50972.1	['PF07690']	['Major Facilitator Superfamily']	276.907	-2.24957	0.393134	-5.72213	1.05194e-08	7.5807e-08
g2546.t1.cds	ATCC64974_25460	SPB44903.1	['PF03959']	['Serine hydrolase (FSH1)']	76.1199	-2.24852	0.378672	-5.93789	2.88706e-09	2.2423e-08
g5714.t1.cds	ATCC64974_57140	SPB48089.1	['PF12044']	['Putative peptidase family']	1525.27	-2.24819	0.161261	-13.9413	3.55354e-44	2.09484e-42
g5148.t1.cds	ATCC64974_51480	SPB47520.1			469.004	-2.2458	0.256564	-8.75337	2.07077e-18	3.69858e-17
g2697.t1.cds	ATCC64974_26970	SPB45056.1	['PF00550', 'PF00550', 'PF00550', 'PF00550', 'PF00550', 'PF00501', 'PF00501', 'PF00501', 'PF00501', 'PF00501', 'PF00668', 'PF00668', 'PF00668', 'PF00668', 'PF00668']	['Phosphopantetheine attachment site', 'Phosphopantetheine attachment site', 'Phosphopantetheine attachment site', 'Phosphopantetheine attachment site', 'Phosphopantetheine attachment site', 'AMP-binding enzyme', 'AMP-binding enzyme', 'AMP-binding enzyme', 'AMP-binding enzyme', 'AMP-binding enzyme', 'Condensation domain', 'Condensation domain', 'Condensation domain', 'Condensation domain', 'Conde…	2842.49	-2.243	0.23964	-9.35985	7.98478e-21	1.65973e-19
g2655.t1.cds	ATCC64974_26550	SPB45013.1	['PF00067']	['Cytochrome P450']	263.978	-2.24215	0.347234	-6.45718	1.06675e-10	9.86969e-10
g4856.t1.cds	ATCC64974_48560	SPB47227.1	['PF00722']	['Glycosyl hydrolases family 16']	590.88	-2.23681	0.191024	-11.7096	1.13832e-31	4.09342e-30
g8215.t1.cds	ATCC64974_77730	SPB50158.1			462.062	-2.23469	0.161783	-13.8129	2.13129e-43	1.19752e-41
g3677.t1.cds	ATCC64974_36770	SPB46040.1	['PF02458']	['Transferase family']	47.1484	-2.23402	0.358938	-6.22396	4.84767e-10	4.13412e-09
g4122.t1.cds	ATCC64974_41220	SPB46492.1	['PF06985', 'PF12796', 'PF12796', 'PF12796', 'PF12796']	['Heterokaryon incompatibility protein (HET)', 'Ankyrin repeats (3 copies)', 'Ankyrin repeats (3 copies)', 'Ankyrin repeats (3 copies)', 'Ankyrin repeats (3 copies)']	222.095	-2.22837	0.221033	-10.0816	6.66226e-24	1.65987e-22
g4211.t1.cds	ATCC64974_42110	SPB46581.1			591.255	-2.22765	0.224451	-9.9249	3.24439e-23	7.81261e-22
g1083.t1.cds	ATCC64974_7110	SPB43064.1	['PF00024', 'PF02434']	['PAN domain', 'Fringe-like']	55.9494	-2.22758	0.437952	-5.08634	3.65035e-07	2.16018e-06
g10495.t1.cds	ATCC64974_104950	SPB52892.1	['PF00248']	['Aldo/keto reductase family']	80.3213	-2.22259	0.322468	-6.89245	5.48412e-12	5.82884e-11
g1310.t1.cds	ATCC64974_13100	SPB43664.1			1029.83	-2.21862	0.166377	-13.3349	1.45067e-40	7.14606e-39
g6695.t1.cds	ATCC64974_66950	SPB49074.1	['PF07690']	['Major Facilitator Superfamily']	395.723	-2.21519	0.199871	-11.0831	1.51548e-28	4.76646e-27
g4340.t1.cds	ATCC64974_43400	SPB46710.1	['PF01432']	['Peptidase family M3']	80.9037	-2.21333	0.312365	-7.08572	1.38327e-12	1.56095e-11
g7849.t1.cds	ATCC64974_74070	SPB49789.1	['PF03330']	['Lytic transglycolase']	709.595	-2.20163	0.185462	-11.8711	1.67314e-32	6.18146e-31
g5936.t1.cds	ATCC64974_58920	SPB48267.1	['PF02016']	['LD-carboxypeptidase']	137.821	-2.19879	0.24208	-9.08289	1.05731e-19	2.07387e-18
g2928.t1.cds	ATCC64974_29280	SPB45287.1	['PF00916', 'PF01740']	['Sulfate permease family', 'STAS domain']	36.7257	-2.19794	0.469119	-4.68525	2.7962e-06	1.47652e-05
g2477.t1.cds	ATCC64974_24770	SPB44833.1			1973.5	-2.19759	0.271172	-8.10404	5.31639e-16	8.10074e-15
g3844.t1.cds	ATCC64974_38440	SPB46207.1	['PF07690']	['Major Facilitator Superfamily']	584.76	-2.19362	0.257223	-8.52811	1.48761e-17	2.48812e-16
g1169.t1.cds	ATCC64974_11690	SPB43523.1	['PF02668']	['Taurine catabolism dioxygenase TauD, TfdA family']	68.1848	-2.18116	0.513196	-4.25015	2.13628e-05	9.69144e-05
g4095.t1.cds	ATCC64974_40950	SPB46465.1	['PF08323', 'PF00128']	['Starch synthase catalytic domain', 'Alpha amylase, catalytic domain']	6028.71	-2.18101	0.181527	-12.0148	2.97073e-33	1.14458e-31
g580.t1.cds	ATCC64974_2080	SPB42559.1			43.2302	-2.17175	0.419694	-5.1746	2.28405e-07	1.39054e-06
g1511.t1.cds	ATCC64974_15110	SPB43865.1			42.0204	-2.16953	0.375617	-5.7759	7.6544e-09	5.59456e-08
g10630.t1.cds	ATCC64974_106300	SPB53028.1	['PF01266', 'PF16901']	['FAD dependent oxidoreductase', 'C-terminal domain of alpha-glycerophosphate oxidase']	1668.16	-2.1649	0.170661	-12.6853	7.13127e-37	3.11466e-35
g207.t1.cds	ATCC64974_9590	SPB43313.1			237.68	-2.15934	0.265332	-8.13824	4.01068e-16	6.18987e-15
g162.t1.cds	ATCC64974_9140	SPB43268.1	['PF01425']	['Amidase']	30.1172	-2.15393	0.510687	-4.2177	2.46803e-05	0.000110754
g9181.t1.cds	ATCC64974_91810	SPB51570.1	['PF01261']	['Xylose isomerase-like TIM barrel']	10.4782	-2.14828	0.873861	-2.45838	0.0139565	0.0326672
g7902.t1.cds	ATCC64974_74600	SPB49842.1	['PF00005', 'PF00005', 'PF00664']	['ABC transporter', 'ABC transporter', 'ABC transporter transmembrane region']	476.004	-2.14734	0.250311	-8.57872	9.59369e-18	1.6402e-16
g7653.t1.cds	ATCC64974_83380	SPB50724.1			111.259	-2.14438	0.307527	-6.97297	3.10325e-12	3.37479e-11
g9360.t1.cds	ATCC64974_93600	SPB51750.1			133.08	-2.14214	0.292711	-7.31828	2.51168e-13	3.03088e-12
g4456.t1.cds	ATCC64974_44560	SPB46826.1	['PF07690']	['Major Facilitator Superfamily']	10.7608	-2.13494	0.694535	-3.07391	0.00211272	0.00622053
g8440.t1.cds	ATCC64974_79980	SPB50383.1	['PF00221']	['Aromatic amino acid lyase']	1792.53	-2.13307	0.178736	-11.9342	7.85563e-33	2.95284e-31
g9313.t1.cds	ATCC64974_93130	SPB51703.1	['PF00743']	['Flavin-binding monooxygenase-like']	201.416	-2.12628	0.235249	-9.03841	1.58965e-19	3.07331e-18
g2536.t1.cds	ATCC64974_25360	SPB44893.1	['PF00005', 'PF00005', 'PF00664', 'PF00664']	['ABC transporter', 'ABC transporter', 'ABC transporter transmembrane region', 'ABC transporter transmembrane region']	211.505	-2.11906	0.214316	-9.88755	4.71434e-23	1.11777e-21
g5943.t1.cds	ATCC64974_58990	SPB48274.1	['PF00155']	['Aminotransferase class I and II']	9.69882	-2.11713	0.74523	-2.84091	0.00449847	0.0121475
g7998.t1.cds	ATCC64974_75560	SPB49938.1	['PF00501', 'PF00501', 'PF07993', 'PF00668', 'PF00550', 'PF00550']	['AMP-binding enzyme', 'AMP-binding enzyme', 'Male sterility protein', 'Condensation domain', 'Phosphopantetheine attachment site', 'Phosphopantetheine attachment site']	14.2514	-2.10821	0.645037	-3.26835	0.00108175	0.00343942
g7813.t1.cds	ATCC64974_84980	SPB50884.1	['PF07992']	['Pyridine nucleotide-disulphide oxidoreductase']	656.048	-2.10368	0.204751	-10.2743	9.20032e-25	2.40905e-23
g4702.t1.cds	ATCC64974_47020	SPB47073.1			13.2015	-2.10338	0.700877	-3.00107	0.00269033	0.0077313
g2418.t1.cds	ATCC64974_24180	SPB44773.1	['PF00324']	['Amino acid permease']	8449.3	-2.10227	0.205872	-10.2115	1.76113e-24	4.55614e-23
g8438.t1.cds	ATCC64974_79960	SPB50381.1	['PF14765', 'PF08659', 'PF00698', 'PF08242', 'PF16197', 'PF02801', 'PF00109', 'PF00550']	['Polyketide synthase dehydratase', 'KR domain', 'Acyl transferase domain', 'Methyltransferase domain', 'Ketoacyl-synthetase C-terminal extension', 'Beta-ketoacyl synthase, C-terminal domain', 'Beta-ketoacyl synthase, N-terminal domain', 'Phosphopantetheine attachment site']	7943.77	-2.09802	0.185337	-11.32	1.04424e-29	3.45749e-28
g2494.t1.cds	ATCC64974_24940	SPB44850.1	['PF00149', 'PF14008', 'PF16656']	['Calcineurin-like phosphoesterase', 'Iron/zinc purple acid phosphatase-like protein C', 'Purple acid Phosphatase, N-terminal domain']	959.4	-2.09562	0.182202	-11.5016	1.29486e-30	4.47722e-29
g9807.t1.cds	ATCC64974_98070	SPB52201.1	['PF00155']	['Aminotransferase class I and II']	561.417	-2.09544	0.183714	-11.406	3.9027e-30	1.33235e-28
g6845.t1.cds	ATCC64974_68450	SPB49225.1			91.5726	-2.09197	0.344409	-6.07408	1.24699e-09	1.01759e-08
g1932.t1.cds	ATCC64974_19320	SPB44286.1	['PF00096']	['Zinc finger, C2H2 type']	232.235	-2.08995	0.231837	-9.01472	1.97367e-19	3.7886e-18
g9461.t1.cds	ATCC64974_94610	SPB51851.1			172.192	-2.08852	0.251669	-8.29867	1.05286e-16	1.68021e-15
g6321.t1.cds	ATCC64974_63210	SPB48699.1	['PF13813']	['Membrane bound O-acyl transferase family']	409.117	-2.0878	0.21225	-9.8365	7.83889e-23	1.84239e-21
g7803.t1.cds	ATCC64974_84880	SPB50874.1	['PF00501', 'PF00550', 'PF00550', 'PF00668', 'PF00668']	['AMP-binding enzyme', 'Phosphopantetheine attachment site', 'Phosphopantetheine attachment site', 'Condensation domain', 'Condensation domain']	44.9592	-2.08723	0.386944	-5.39413	6.88561e-08	4.52112e-07
g7193.t1.cds	ATCC64974_71930	SPB49574.1	['PF07690']	['Major Facilitator Superfamily']	53.3088	-2.08561	0.400355	-5.20939	1.89464e-07	1.1673e-06
g11187.t1.cds	ATCC64974_111870	SPB53587.1	['PF00172', 'PF11951']	['Fungal Zn(2)-Cys(6) binuclear cluster domain', 'Fungal specific transcription factor domain']	171.331	-2.08358	0.262965	-7.92342	2.31069e-15	3.346e-14
g3952.t1.cds	ATCC64974_39520	SPB46319.1	['PF01231']	['Indoleamine 2,3-dioxygenase']	513.436	-2.0631	0.877006	-2.35243	0.0186512	0.0421203
g9721.t1.cds	ATCC64974_97210	SPB52115.1	['PF14033']	['Protein of unknown function (DUF4246)']	14.6946	-2.06282	0.657446	-3.13762	0.00170325	0.00514986
g4132.t1.cds	ATCC64974_41320	SPB46502.1	['PF04082', 'PF07690']	['Fungal specific transcription factor domain', 'Major Facilitator Superfamily']	35.3532	-2.06229	0.399954	-5.15632	2.51851e-07	1.52297e-06
g7679.t1.cds	ATCC64974_83640	SPB50750.1			4200.44	-2.05629	0.174542	-11.7811	4.88664e-32	1.78098e-30
g4442.t1.cds	ATCC64974_44420	SPB46812.1			135.721	-2.0556	0.308213	-6.66942	2.56813e-11	2.53244e-10
g10980.t1.cds	ATCC64974_109800	SPB53380.1	['PF07690']	['Major Facilitator Superfamily']	554.078	-2.04377	0.238302	-8.57641	9.78839e-18	1.67084e-16
g7075.t1.cds	ATCC64974_70750	SPB49455.1	['PF04116']	['Fatty acid hydroxylase superfamily']	286.18	-2.03025	0.340996	-5.9539	2.6183e-09	2.04535e-08
g1709.t1.cds	ATCC64974_17090	SPB44063.1	['PF00505']	['HMG (high mobility group) box']	18.3903	-2.0291	0.56974	-3.56146	0.0003688	0.00130532
g4244.t1.cds	ATCC64974_42440	SPB46614.1	['PF00450']	['Serine carboxypeptidase']	421.492	-2.02256	0.178095	-11.3566	6.87413e-30	2.31022e-28
g2501.t1.cds	ATCC64974_25010	SPB44857.1	['PF11991']	['Tryptophan dimethylallyltransferase']	129.39	-2.01885	0.293863	-6.87005	6.41775e-12	6.77443e-11
g6372.t1.cds	ATCC64974_63720	SPB48750.1	['PF00795']	['Carbon-nitrogen hydrolase']	10.762	-2.01797	0.821368	-2.45683	0.0140167	0.0327921
g299.t1.cds	ATCC64974_10510	SPB43405.1	['PF08323', 'PF00128']	['Starch synthase catalytic domain', 'Alpha amylase, catalytic domain']	2861.03	-2.01385	0.260447	-7.73228	1.05636e-14	1.43708e-13
g1701.t1.cds	ATCC64974_17010	SPB44055.1			111.317	-2.01337	0.268654	-7.49428	6.66618e-14	8.48051e-13
g9738.t1.cds	ATCC64974_97380	SPB52132.1	['PF13622']	['Thioesterase-like superfamily']	9.92143	-2.00901	0.752611	-2.66939	0.00759892	0.0192029
g5798.t1.cds	ATCC64974_57980	SPB48173.1	['PF13632']	['Glycosyl transferase family group 2']	17.2705	-2.00872	0.666736	-3.01277	0.00258873	0.00748317
g3354.t1.cds	ATCC64974_33540	SPB45714.1	['PF12138']	['Spherulation-specific family 4']	131.546	-2.0037	0.240303	-8.33823	7.5412e-17	1.21606e-15
g343.t1.cds	ATCC64974_10950	SPB43449.1	['PF07247']	['Alcohol acetyltransferase']	147.223	-2.00358	0.227088	-8.82294	1.11496e-18	2.03522e-17
g2322.t1.cds	ATCC64974_23220	SPB44677.1	['PF12710']	['haloacid dehalogenase-like hydrolase']	45.7391	-2.00291	0.386342	-5.18429	2.16841e-07	1.32462e-06
g10087.t1.cds	ATCC64974_100870	SPB52481.1			456.672	-2.00016	0.18219	-10.9785	4.8515e-28	1.48687e-26
g6972.t1.cds	ATCC64974_69720	SPB49352.1	['PF01494', 'PF01494']	['FAD binding domain', 'FAD binding domain']	48.9371	-1.99656	0.394875	-5.05617	4.27759e-07	2.50389e-06
g10304.t1.cds	ATCC64974_103040	SPB52698.1	['PF07992']	['Pyridine nucleotide-disulphide oxidoreductase']	370.48	-1.99628	0.286409	-6.97005	3.16834e-12	3.4421e-11
g4733.t1.cds	ATCC64974_47330	SPB47104.1	['PF07690']	['Major Facilitator Superfamily']	166.943	-1.99476	0.223515	-8.92447	4.47823e-19	8.446e-18
g3421.t1.cds	ATCC64974_34210	SPB45781.1	['PF07690']	['Major Facilitator Superfamily']	125.274	-1.99444	0.86593	-2.30323	0.0212658	0.047166
g7168.t1.cds	ATCC64974_71680	SPB49549.1	['PF00230']	['Major intrinsic protein']	356.563	-1.99297	0.173968	-11.456	2.194e-30	7.53787e-29
g11049.t1.cds	ATCC64974_110490	SPB53449.1	['PF00365', 'PF00365']	['Phosphofructokinase', 'Phosphofructokinase']	2335.36	-1.9929	0.17829	-11.1778	5.23545e-29	1.6961e-27
g4806.t1.cds	ATCC64974_48060	SPB47177.1	['PF13561']	['Enoyl-(Acyl carrier protein) reductase']	1048.64	-1.99198	0.178861	-11.137	8.28768e-29	2.65304e-27
g9184.t1.cds	ATCC64974_91840	SPB51573.1	['PF01619']	['Proline dehydrogenase']	197.682	-1.98808	0.284113	-6.9975	2.6057e-12	2.87132e-11
g10008.t1.cds	ATCC64974_100080	SPB52402.1	['PF12340', 'PF12359']	['Protein of unknown function (DUF3638)', 'Protein of unknown function (DUF3645)']	273.795	-1.98741	0.223585	-8.88885	6.17442e-19	1.15441e-17
g5177.t1.cds	ATCC64974_51770	SPB47549.1	['PF07687', 'PF01546']	['Peptidase dimerisation domain', 'Peptidase family M20/M25/M40']	190.052	-1.98569	0.206665	-9.60825	7.37957e-22	1.64146e-20
g44.t1.cds	ATCC64974_7960	SPB43150.1	['PF00704']	['Glycosyl hydrolases family 18']	332.332	-1.9843	0.241869	-8.20402	2.3248e-16	3.63477e-15
g9183.t1.cds	ATCC64974_91830	SPB51572.1	['PF00324']	['Amino acid permease']	222.715	-1.98307	0.199427	-9.94385	2.68266e-23	6.47438e-22
g11121.t1.cds	ATCC64974_111210	SPB53521.1			1494.76	-1.98292	0.190422	-10.4133	2.15661e-25	5.80188e-24
g4076.t1.cds	ATCC64974_40760*	SPB46445.1			2085.21	-1.98223	0.21747	-9.11494	7.87159e-20	1.56101e-18
g392.t1.cds	ATCC64974_200	SPB42371.1			683.564	-1.98029	0.168872	-11.7266	9.31657e-32	3.36144e-30
g757.t1.cds	ATCC64974_3850	SPB42737.1	['PF03770']	['Inositol polyphosphate kinase']	1283.27	-1.97999	0.191665	-10.3305	5.13097e-25	1.35669e-23
g10964.t1.cds	ATCC64974_109640	SPB53364.1			3083.64	-1.97547	0.139855	-14.1252	2.65606e-45	1.64676e-43
g938.t1.cds	ATCC64974_5660	SPB42919.1	['PF07690']	['Major Facilitator Superfamily']	125.403	-1.97436	0.29487	-6.69568	2.14672e-11	2.13642e-10
g5780.t1.cds	ATCC64974_57800	SPB48155.1	['PF01014', 'PF01014']	['Uricase', 'Uricase']	1081.86	-1.97317	0.342374	-5.76321	8.25297e-09	6.00358e-08
g254.t1.cds	ATCC64974_10060	SPB43360.1			26.6647	-1.97216	0.507807	-3.88368	0.000102888	0.000410583
g5835.t1.cds	ATCC64974_58350	SPB48210.1			10.0183	-1.97082	0.806787	-2.4428	0.0145738	0.0339133
g9023.t1.cds	ATCC64974_90230	SPB51412.1			14.6287	-1.96953	0.68343	-2.88183	0.00395378	0.0108616
g8553.t1.cds	ATCC64974_81110	SPB50496.1	['PF04082']	['Fungal specific transcription factor domain']	470.602	-1.96906	0.165007	-11.9332	7.94688e-33	2.97677e-31
g5763.t1.cds	ATCC64974_57630	SPB48138.1	['PF01154', 'PF08540']	['Hydroxymethylglutaryl-coenzyme A synthase N terminal', 'Hydroxymethylglutaryl-coenzyme A synthase C terminal']	767.691	-1.96791	0.149435	-13.169	1.32346e-39	6.28963e-38
g6572.t1.cds	ATCC64974_65720	SPB48951.1			760.911	-1.96679	0.17824	-11.0345	2.60379e-28	8.09501e-27
g7931.t1.cds	ATCC64974_74890	SPB49871.1	['PF00010', 'PF09427']	['Helix-loop-helix DNA-binding domain', 'Domain of unknown function (DUF2014)']	1190.41	-1.96647	0.209356	-9.39298	5.8327e-21	1.22181e-19
g4578.t1.cds	ATCC64974_45780	SPB46948.1	['PF13561']	['Enoyl-(Acyl carrier protein) reductase']	968.088	-1.96056	0.175871	-11.1477	7.35071e-29	2.3601e-27
g5774.t1.cds	ATCC64974_57740	SPB48149.1	['PF03188', 'PF16010']	['Eukaryotic cytochrome b561', 'Cytochrome domain of cellobiose dehydrogenase']	420.799	-1.9598	0.266908	-7.34259	2.09501e-13	2.54516e-12
g4434.t1.cds	ATCC64974_44340	SPB46804.1	['PF12697']	['Alpha/beta hydrolase family']	57.4967	-1.95781	0.418406	-4.6792	2.87994e-06	1.51629e-05
g5920.t1.cds	ATCC64974_63040	SPB48682.1	['PF13649']	['Methyltransferase domain']	167.794	-1.95283	0.267295	-7.30589	2.75429e-13	3.31251e-12
g934.t1.cds	ATCC64974_5620	SPB42915.1	['PF13409', 'PF00043']	['Glutathione S-transferase, N-terminal domain', 'Glutathione S-transferase, C-terminal domain']	11.1042	-1.9527	0.676575	-2.88615	0.00389983	0.0107376
g2296.t1.cds	ATCC64974_22960	SPB44651.1	['PF03358']	['NADPH-dependent FMN reductase']	9.79143	-1.95202	0.738067	-2.64477	0.00817464	0.0204708
g3588.t1.cds	ATCC64974_35880	SPB45951.1			13.1702	-1.95124	0.666901	-2.92584	0.00343532	0.00961356
g5292.t1.cds	ATCC64974_52920	SPB47664.1	['PF01987']	['Mitochondrial biogenesis AIM24']	1614.31	-1.94691	0.173374	-11.2296	2.91894e-29	9.54227e-28
g6897.t1.cds	ATCC64974_68970	SPB49277.1	['PF13520']	['Amino acid permease']	202.594	-1.94584	0.229263	-8.48737	2.11357e-17	3.50249e-16
g9041.t1.cds	ATCC64974_90410	SPB51430.1	['PF02133']	['Permease for cytosine/purines, uracil, thiamine, allantoin']	726.44	-1.94557	0.256259	-7.5922	3.14526e-14	4.14298e-13
g10804.t1.cds	ATCC64974_108040	SPB53202.1	['PF07690']	['Major Facilitator Superfamily']	18.8086	-1.9422	0.626909	-3.09805	0.00194797	0.00578438
g8413.t1.cds	ATCC64974_79710	SPB50356.1	['PF00096', 'PF00096']	['Zinc finger, C2H2 type', 'Zinc finger, C2H2 type']	2031.7	-1.94163	0.205862	-9.43171	4.03475e-21	8.53406e-20
g5484.t1.cds	ATCC64974_54840	SPB47859.1	['PF13520']	['Amino acid permease']	329.56	-1.94134	0.259994	-7.46685	8.21394e-14	1.03761e-12
g479.t1.cds	ATCC64974_1070	SPB42458.1	['PF00067']	['Cytochrome P450']	1948.18	-1.94092	0.30331	-6.39914	1.56251e-10	1.41293e-09
g3778.t1.cds	ATCC64974_37780	SPB46141.1			1052.62	-1.93895	0.363285	-5.33727	9.43558e-08	6.06621e-07
g2219.t1.cds	ATCC64974_22190	SPB44574.1	['PF07859']	['alpha/beta hydrolase fold']	149.757	-1.93708	0.348702	-5.55512	2.77425e-08	1.9136e-07
g7661.t1.cds	ATCC64974_83460	SPB50732.1	['PF07690']	['Major Facilitator Superfamily']	81.5465	-1.93566	0.34392	-5.62823	1.82064e-08	1.27871e-07
g5940.t1.cds	ATCC64974_58960	SPB48271.1	['PF03328']	['HpcH/HpaI aldolase/citrate lyase family']	17.8906	-1.93566	0.634478	-3.05079	0.0022824	0.00666735
g9619.t1.cds	ATCC64974_96190	SPB52013.1	['PF12796', 'PF12796', 'PF12796', 'PF01048']	['Ankyrin repeats (3 copies)', 'Ankyrin repeats (3 copies)', 'Ankyrin repeats (3 copies)', 'Phosphorylase superfamily']	117.675	-1.93338	0.30758	-6.28579	3.26194e-10	2.84018e-09
g2106.t1.cds	ATCC64974_21060	SPB44460.1	['PF03707', 'PF03707']	['Bacterial signalling protein N terminal repeat', 'Bacterial signalling protein N terminal repeat']	742.952	-1.932	0.262127	-7.37049	1.69997e-13	2.08876e-12
g7533.t1.cds	ATCC64974_86600	SPB51048.1	['PF00083', 'PF00083']	['Sugar (and other) transporter', 'Sugar (and other) transporter']	1732.85	-1.92969	0.140338	-13.7503	5.07422e-43	2.76468e-41
g1763.t1.cds	ATCC64974_17630	SPB44117.1	['PF04082']	['Fungal specific transcription factor domain']	4309.04	-1.92732	0.190725	-10.1052	5.23653e-24	1.31376e-22
g298.t1.cds	ATCC64974_10500	SPB43404.1	['PF00128', 'PF09260']	['Alpha amylase, catalytic domain', 'Domain of unknown function (DUF1966)']	232.314	-1.92594	0.212761	-9.05215	1.40176e-19	2.72472e-18
g2966.t1.cds	ATCC64974_29660	SPB45325.1	['PF08659', 'PF16197', 'PF00107', 'PF08242', 'PF14765', 'PF00698', 'PF02801', 'PF00109', 'PF08240']	['KR domain', 'Ketoacyl-synthetase C-terminal extension', 'Zinc-binding dehydrogenase', 'Methyltransferase domain', 'Polyketide synthase dehydratase', 'Acyl transferase domain', 'Beta-ketoacyl synthase, C-terminal domain', 'Beta-ketoacyl synthase, N-terminal domain', 'Alcohol dehydrogenase GroES-like domain']	3123.41	-1.92356	0.242069	-7.94633	1.92113e-15	2.80069e-14
g5211.t1.cds	ATCC64974_52110	SPB47583.1			65.1323	-1.91841	0.353336	-5.42942	5.65372e-08	3.75569e-07
g6395.t1.cds	ATCC64974_63950	SPB48773.1			54.1173	-1.91719	0.339596	-5.64549	1.6471e-08	1.16441e-07
g1340.t1.cds	ATCC64974_13400	SPB43694.1	['PF03067']	['Lytic polysaccharide mono-oxygenase, cellulose-degrading']	479.652	-1.91649	0.239505	-8.00189	1.22523e-15	1.82315e-14
g7221.t1.cds	ATCC64974_72210	SPB49602.1	['PF07690']	['Major Facilitator Superfamily']	209.265	-1.91559	0.276857	-6.91906	4.54659e-12	4.89019e-11
g5921.t1.cds	ATCC64974_63050	SPB48683.1	['PF12697']	['Alpha/beta hydrolase family']	532.38	-1.91085	0.204393	-9.3489	8.85642e-21	1.83033e-19
g2552.t1.cds	ATCC64974_25520	SPB44909.1	['PF00722']	['Glycosyl hydrolases family 16']	57.7299	-1.91062	0.334	-5.72043	1.06256e-08	7.65214e-08
g7167.t1.cds	ATCC64974_71670	SPB49548.1			20.5244	-1.91036	0.57871	-3.30107	0.000963161	0.00310723
g11160.t1.cds	ATCC64974_111600	SPB53560.1			67.2435	-1.90472	0.355272	-5.36131	8.26198e-08	5.36606e-07
g9669.t1.cds	ATCC64974_96690	SPB52063.1			158.694	-1.90456	0.220287	-8.64582	5.34201e-18	9.34029e-17
g7930.t1.cds	ATCC64974_74880	SPB49870.1	['PF08030', 'PF08022', 'PF01794']	['Ferric reductase NAD binding domain', 'FAD-binding domain', 'Ferric reductase like transmembrane component']	72.5891	-1.9008	0.298679	-6.36402	1.96537e-10	1.761e-09
g5990.t1.cds	ATCC64974_59460	SPB48321.1	['PF03171', 'PF14226']	['2OG-Fe(II) oxygenase superfamily', 'non-haem dioxygenase in morphine synthesis N-terminal']	34.6529	-1.89986	0.397478	-4.77978	1.7549e-06	9.49918e-06
g10465.t1.cds	ATCC64974_104650	SPB52861.1	['PF00096']	['Zinc finger, C2H2 type']	240.921	-1.8995	0.187844	-10.1122	4.87933e-24	1.22986e-22
g10264.t1.cds	ATCC64974_102640	SPB52658.1	['PF00106']	['short chain dehydrogenase']	20.3996	-1.89939	0.515153	-3.68705	0.000226869	0.000840136
g9254.t1.cds	ATCC64974_92540	SPB51644.1			316.412	-1.89376	0.174192	-10.8717	1.57245e-27	4.72525e-26
g9887.t1.cds	ATCC64974_98870	SPB52281.1	['PF04185']	['Phosphoesterase family']	2293.59	-1.89257	0.346761	-5.45785	4.81935e-08	3.22206e-07
g6900.t1.cds	ATCC64974_69000	SPB49280.1	['PF00012']	['Hsp70 protein']	10.2796	-1.88869	0.730261	-2.58632	0.00970061	0.0238438
g5885.t1.cds	ATCC64974_62690	SPB48647.1			311.145	-1.88866	0.242899	-7.7755	7.51489e-15	1.04338e-13
g870.t1.cds	ATCC64974_4980	SPB42851.1	['PF05593', 'PF05593']	['RHS Repeat', 'RHS Repeat']	82.3647	-1.88765	0.282997	-6.67021	2.55441e-11	2.52195e-10
g7724.t1.cds	ATCC64974_84090	SPB50795.1	['PF01494', 'PF07976']	['FAD binding domain', 'Phenol hydroxylase, C-terminal dimerisation domain']	181.117	-1.88156	0.258649	-7.27458	3.47512e-13	4.15167e-12
g10854.t1.cds	ATCC64974_108540	SPB53252.1	['PF11563']	['Protoglobin']	1006.32	-1.87903	0.371099	-5.06341	4.11828e-07	2.42114e-06
g3777.t1.cds	ATCC64974_37770	SPB46140.1			834.804	-1.87806	0.348468	-5.38947	7.06646e-08	4.62859e-07
g9811.t1.cds	ATCC64974_98110	SPB52205.1	['PF01546', 'PF07687']	['Peptidase family M20/M25/M40', 'Peptidase dimerisation domain']	804.839	-1.87646	0.200654	-9.35173	8.62235e-21	1.78537e-19
g3479.t1.cds	ATCC64974_34790	SPB45842.1	['PF00349', 'PF03727']	['Hexokinase', 'Hexokinase']	1282.58	-1.8761	0.155758	-12.045	2.06065e-33	7.99652e-32
g4443.t1.cds	ATCC64974_44430	SPB46813.1	['PF01532']	['Glycosyl hydrolase family 47']	160.92	-1.87604	0.213131	-8.80226	1.34087e-18	2.43934e-17
g6659.t1.cds	ATCC64974_66590	SPB49038.1	['PF10342']	['Ser-Thr-rich glycosyl-phosphatidyl-inositol-anchored membrane family']	1310.2	-1.87536	0.192702	-9.73196	2.20304e-22	5.04593e-21
g4444.t1.cds	ATCC64974_44440	SPB46814.1			35.794	-1.87086	0.431126	-4.33948	1.42818e-05	6.67269e-05
g2579.t1.cds	ATCC64974_25790	SPB44936.1	['PF11951', 'PF00172']	['Fungal specific transcription factor domain', 'Fungal Zn(2)-Cys(6) binuclear cluster domain']	127.839	-1.86966	0.230338	-8.11701	4.77812e-16	7.33235e-15
g7148.t1.cds	ATCC64974_71480	SPB49529.1	['PF00933', 'PF01915', 'PF07691', 'PF14310']	['Glycosyl hydrolase family 3 N terminal domain', 'Glycosyl hydrolase family 3 C-terminal domain', 'PA14 domain', 'Fibronectin type III-like domain']	94.0997	-1.86783	0.348736	-5.356	8.50829e-08	5.51607e-07
g2305.t1.cds	ATCC64974_23050	SPB44660.1	['PF01565', 'PF08031']	['FAD binding domain', 'Berberine and berberine like']	101.614	-1.86371	0.27749	-6.71632	1.86375e-11	1.86687e-10
g4053.t1.cds	ATCC64974_40530	SPB46420.1	['PF00328']	['Histidine phosphatase superfamily (branch 2)']	514.934	-1.86182	0.260032	-7.15994	8.07138e-13	9.3327e-12
g2681.t1.cds	ATCC64974_26810*	SPB45040.1	['PF10342']	['Ser-Thr-rich glycosyl-phosphatidyl-inositol-anchored membrane family']	148.479	-1.86042	0.277494	-6.70438	2.02263e-11	2.02039e-10
g7390.t1.cds	ATCC64974_85170*	SPB50904.1			1134.97	-1.85909	0.363086	-5.12023	3.05157e-07	1.82586e-06
g4031.t1.cds	ATCC64974_40310	SPB46398.1	['PF07690']	['Major Facilitator Superfamily']	11.7933	-1.859	0.748889	-2.48235	0.013052	0.0308647
g295.t1.cds	ATCC64974_10470	SPB43401.1	['PF06628', 'PF00199']	['Catalase-related immune-responsive', 'Catalase']	152.966	-1.8582	0.24131	-7.70046	1.35575e-14	1.82595e-13
g6350.t1.cds	ATCC64974_63500	SPB48728.1			181.83	-1.85789	0.210703	-8.81757	1.16972e-18	2.13158e-17
g1650.t1.cds	ATCC64974_16500	SPB44004.1	['PF07992']	['Pyridine nucleotide-disulphide oxidoreductase']	223.39	-1.85785	0.212506	-8.74255	2.279e-18	4.05707e-17
g4077.t1.cds	ATCC64974_40770	SPB46447.1			45.6353	-1.85588	0.380724	-4.87459	1.09032e-06	6.06935e-06
g2902.t1.cds	ATCC64974_29020	SPB45261.1	['PF00201', 'PF03033']	['UDP-glucoronosyl and UDP-glucosyl transferase', 'Glycosyltransferase family 28 N-terminal domain']	39.5596	-1.85432	0.422722	-4.38662	1.15126e-05	5.45685e-05
g5922.t1.cds	ATCC64974_63060	SPB48684.1			382.314	-1.85354	0.235326	-7.87645	3.36813e-15	4.81901e-14
g1972.t1.cds	ATCC64974_19720	SPB44326.1	['PF07690']	['Major Facilitator Superfamily']	148.358	-1.85167	0.398967	-4.64118	3.4643e-06	1.79591e-05
g4270.t1.cds	ATCC64974_42700	SPB46640.1	['PF10342']	['Ser-Thr-rich glycosyl-phosphatidyl-inositol-anchored membrane family']	214.229	-1.85122	0.208077	-8.89682	5.74701e-19	1.07824e-17
g6429.t1.cds	ATCC64974_64290	SPB48807.1	['PF02894', 'PF01408']	['Oxidoreductase family, C-terminal alpha/beta domain', 'Oxidoreductase family, NAD-binding Rossmann fold']	909.764	-1.84928	0.153513	-12.0463	2.02744e-33	7.89604e-32
g10381.t1.cds	ATCC64974_103810	SPB52777.1	['PF16455']	['Ubiquitin-binding domain']	95.2983	-1.84722	0.294525	-6.27187	3.56732e-10	3.08367e-09
g7616.t1.cds	ATCC64974_83010	SPB50687.1	['PF01179']	['Copper amine oxidase, enzyme domain']	548.924	-1.84196	0.187405	-9.82878	8.46337e-23	1.98484e-21
g360.t1.cds	ATCC64974_11120	SPB43466.1			96.5121	-1.83408	0.265608	-6.90521	5.01299e-12	5.35977e-11
g10218.t1.cds	ATCC64974_102180	SPB52612.1	['PF02458']	['Transferase family']	396.293	-1.83076	0.268688	-6.8137	9.51185e-12	9.83834e-11
g2196.t1.cds	ATCC64974_21960	SPB44551.1	['PF01042']	['Endoribonuclease L-PSP']	202.414	-1.8288	0.275255	-6.64399	3.05296e-11	2.98869e-10
g11003.t1.cds	ATCC64974_110030	SPB53403.1	['PF04082', 'PF00172']	['Fungal specific transcription factor domain', 'Fungal Zn(2)-Cys(6) binuclear cluster domain']	1512.94	-1.82122	0.15502	-11.7483	7.20884e-32	2.61848e-30
g2049.t1.cds	ATCC64974_20490	SPB44403.1	['PF00067']	['Cytochrome P450']	99.1634	-1.81492	0.263701	-6.8825	5.88129e-12	6.22643e-11
g5324.t1.cds	ATCC64974_53240	SPB47696.1	['PF02817']	['e3 binding domain']	78.5063	-1.81481	0.291776	-6.21989	4.97517e-10	4.22949e-09
g2300.t1.cds	ATCC64974_23000	SPB44655.1	['PF01828']	['Peptidase A4 family']	26369.8	-1.8116	0.271343	-6.6764	2.44883e-11	2.42367e-10
g8024.t1.cds	ATCC64974_75820	SPB49964.1	['PF13673']	['Acetyltransferase (GNAT) domain']	45.014	-1.80995	0.374515	-4.8328	1.34629e-06	7.38747e-06
g2646.t1.cds	ATCC64974_26460	SPB45004.1	['PF03171', 'PF14226']	['2OG-Fe(II) oxygenase superfamily', 'non-haem dioxygenase in morphine synthesis N-terminal']	107.215	-1.80722	0.311749	-5.79704	6.74941e-09	4.95999e-08
g9621.t1.cds	ATCC64974_96210	SPB52015.1	['PF00350']	['Dynamin family']	1508.3	-1.80488	0.190686	-9.4652	2.92998e-21	6.28401e-20
g5919.t1.cds	ATCC64974_63030	SPB48681.1	['PF00180', 'PF00857']	['Isocitrate/isopropylmalate dehydrogenase', 'Isochorismatase family']	306.512	-1.80324	0.225081	-8.01155	1.13272e-15	1.69484e-14
g11156.t1.cds	ATCC64974_111560	SPB53556.1	['PF07110']	['EthD domain']	59.5907	-1.8031	0.398444	-4.52537	6.02911e-06	3.00981e-05
g1095.t1.cds	ATCC64974_7230	SPB43076.1	['PF00698', 'PF13452', 'PF16073', 'PF01575', 'PF08354']	['Acyl transferase domain', 'N-terminal half of MaoC dehydratase', 'Starter unit:ACP transacylase in aflatoxin biosynthesis', 'MaoC like domain', 'Domain of unknown function (DUF1729)']	29.6899	-1.80048	0.496258	-3.6281	0.000285509	0.00103567
g10411.t1.cds	ATCC64974_104110	SPB52807.1	['PF01490']	['Transmembrane amino acid transporter protein']	589.416	-1.8003	0.31576	-5.70149	1.18766e-08	8.51895e-08
g5918.t1.cds	ATCC64974_63020	SPB48680.1			67.1115	-1.79421	0.354105	-5.0669	4.04354e-07	2.3785e-06
g4362.t1.cds	ATCC64974_43620	SPB46732.1	['PF00171']	['Aldehyde dehydrogenase family']	290.313	-1.7925	0.271621	-6.59927	4.13185e-11	3.99771e-10
g8930.t1.cds	ATCC64974_89300	SPB51319.1	['PF00067']	['Cytochrome P450']	745.115	-1.79239	0.165246	-10.8468	2.06496e-27	6.15382e-26
g8681.t1.cds	ATCC64974_86810*	SPB51070.1			76.9388	-1.79092	0.365421	-4.90097	9.53649e-07	5.3444e-06
g4069.t1.cds	ATCC64974_40690	SPB46436.1	['PF04082']	['Fungal specific transcription factor domain']	48.0588	-1.79022	0.391443	-4.57339	4.79901e-06	2.43632e-05
g6550.t1.cds	ATCC64974_65500	SPB48929.1	['PF00664', 'PF00664', 'PF00005', 'PF00005']	['ABC transporter transmembrane region', 'ABC transporter transmembrane region', 'ABC transporter', 'ABC transporter']	6694.73	-1.78702	0.196553	-9.09179	9.74222e-20	1.91787e-18
g8292.t1.cds	ATCC64974_78500	SPB50235.1	['PF13649']	['Methyltransferase domain']	137.132	-1.7861	0.264164	-6.76132	1.36742e-11	1.38644e-10
g3241.t1.cds	ATCC64974_32410	SPB45601.1			1982.08	-1.78318	0.130962	-13.616	3.21525e-42	1.7003e-40
g7757.t1.cds	ATCC64974_84420	SPB50828.1			3082.21	-1.78311	0.145358	-12.267	1.36171e-34	5.54344e-33
g5607.t1.cds	ATCC64974_56070	SPB47982.1	['PF01966']	['HD domain']	12.9764	-1.77891	0.632448	-2.81274	0.0049122	0.0130909
g297.t1.cds	ATCC64974_10490	SPB43403.1	['PF00128']	['Alpha amylase, catalytic domain']	45.576	-1.77131	0.353917	-5.00486	5.59015e-07	3.21464e-06
g2338.t1.cds	ATCC64974_23380	SPB44693.1	['PF00149']	['Calcineurin-like phosphoesterase']	1682.18	-1.77075	0.156429	-11.3198	1.04738e-29	3.45749e-28
g4075.t1.cds	ATCC64974_40750	SPB46444.1			88.4789	-1.76819	0.414595	-4.26487	2.00018e-05	9.12771e-05
g3721.t1.cds	ATCC64974_37210	SPB46084.1	['PF04082']	['Fungal specific transcription factor domain']	95.3874	-1.76782	0.281366	-6.28298	3.32149e-10	2.88505e-09
g8615.t1.cds	ATCC64974_81730	SPB50559.1			3227.62	-1.76224	0.329137	-5.35411	8.59788e-08	5.56691e-07
g6501.t1.cds	ATCC64974_65010	SPB48880.1	['PF07690']	['Major Facilitator Superfamily']	678.454	-1.76066	0.154496	-11.3962	4.36894e-30	1.48682e-28
g1404.t1.cds	ATCC64974_14040	SPB43758.1	['PF01244']	['Membrane dipeptidase (Peptidase family M19)']	445.593	-1.76008	0.201497	-8.73503	2.43589e-18	4.30793e-17
g4065.t1.cds	ATCC64974_40650	SPB46432.1	['PF00698', 'PF08242', 'PF02801', 'PF07993', 'PF00109', 'PF00550']	['Acyl transferase domain', 'Methyltransferase domain', 'Beta-ketoacyl synthase, C-terminal domain', 'Male sterility protein', 'Beta-ketoacyl synthase, N-terminal domain', 'Phosphopantetheine attachment site']	53.754	-1.75934	0.335649	-5.2416	1.5919e-07	9.88116e-07
g6444.t1.cds	ATCC64974_64440	SPB48823.1	['PF04389']	['Peptidase family M28']	1796.62	-1.75484	0.158673	-11.0595	1.97271e-28	6.18652e-27
g7078.t1.cds	ATCC64974_70780	SPB49458.1	['PF00962']	['Adenosine/AMP deaminase']	71.0049	-1.75318	0.305006	-5.74801	9.03012e-09	6.54684e-08
g6017.t1.cds	ATCC64974_59730	SPB48348.1	['PF04828']	['Glutathione-dependent formaldehyde-activating enzyme']	36.2516	-1.75083	0.433361	-4.04012	5.34231e-05	0.000225128
g7476.t1.cds	ATCC64974_86030	SPB50991.1	['PF04117']	['Mpv17 / PMP22 family']	369.822	-1.75041	0.23742	-7.37264	1.67288e-13	2.05781e-12
g2685.t1.cds	ATCC64974_26850	SPB45044.1	['PF13714']	['Phosphoenolpyruvate phosphomutase']	379.556	-1.74889	0.213965	-8.17369	2.99107e-16	4.64282e-15
g7826.t1.cds	ATCC64974_73840	SPB49766.1	['PF08491']	['Squalene epoxidase']	114.469	-1.7465	0.321831	-5.42674	5.73922e-08	3.80779e-07
g9483.t1.cds	ATCC64974_94830	SPB51876.1	['PF00071']	['Ras family']	285.963	-1.74433	0.24948	-6.99186	2.71258e-12	2.97392e-11
g8102.t1.cds	ATCC64974_76600	SPB50042.1			3090.1	-1.74091	0.122454	-14.2168	7.20625e-46	4.573e-44
g682.t1.cds	ATCC64974_3100	SPB42662.1			75.5273	-1.73954	0.310128	-5.60911	2.03369e-08	1.42187e-07
g4453.t1.cds	ATCC64974_44530	SPB46823.1	['PF12770']	['CHAT domain']	4183.24	-1.73901	0.140812	-12.3499	4.88007e-35	2.0094e-33
g2195.t1.cds	ATCC64974_21950	SPB44550.1			52.5439	-1.73378	0.505876	-3.42728	0.000609667	0.00206308
g9057.t1.cds	ATCC64974_90570	SPB51446.1	['PF01910']	['Thiamine-binding protein']	30.9297	-1.73044	0.468427	-3.69415	0.000220624	0.000819027
g1300.t1.cds	ATCC64974_13000	SPB43654.1	['PF05195', 'PF00557']	['Aminopeptidase P, N-terminal domain', 'Metallopeptidase family M24']	1374.8	-1.73031	0.167647	-10.3212	5.65267e-25	1.48734e-23
g2294.t1.cds	ATCC64974_22940	SPB44649.1	['PF10042']	['Uncharacterized conserved protein (DUF2278)']	209.655	-1.72526	0.283199	-6.09207	1.11463e-09	9.13034e-09
g2762.t1.cds	ATCC64974_27620	SPB45121.1	['PF00920']	['Dehydratase family']	536.503	-1.72405	0.165431	-10.4215	1.97731e-25	5.33281e-24
g6122.t1.cds	ATCC64974_60780	SPB48455.1	['PF06813']	['Nodulin-like']	615.079	-1.72404	0.234264	-7.35941	1.84729e-13	2.25692e-12
g3539.t1.cds	ATCC64974_35390	SPB45902.1	['PF00733', 'PF13537']	['Asparagine synthase', 'Glutamine amidotransferase domain']	16.1721	-1.72299	0.667786	-2.58015	0.00987571	0.0242099
g2453.t1.cds	ATCC64974_24530	SPB44808.1	['PF04777']	['Erv1 / Alr family']	212.612	-1.72245	0.227652	-7.56615	3.84452e-14	5.01507e-13
g2740.t1.cds	ATCC64974_27400	SPB45099.1	['PF11779']	['Small subunit of serine palmitoyltransferase-like']	347.467	-1.72044	0.316613	-5.43389	5.51372e-08	3.66946e-07
g1800.t1.cds	ATCC64974_18000	SPB44154.1	['PF02535']	['ZIP Zinc transporter']	225.289	-1.71898	0.187572	-9.1644	4.98226e-20	9.93504e-19
g6549.t1.cds	ATCC64974_65490	SPB48928.1	['PF07061']	['Swi5']	19.2541	-1.71624	0.540101	-3.17764	0.0014848	0.00455316
g9935.t1.cds	ATCC64974_99350	SPB52329.1	['PF00550', 'PF00668']	['Phosphopantetheine attachment site', 'Condensation domain']	15.1446	-1.71354	0.608422	-2.81637	0.00485695	0.0129592
g5206.t1.cds	ATCC64974_52060	SPB47578.1	['PF11735']	['Cryptococcal mannosyltransferase 1']	295.947	-1.71017	0.19336	-8.84448	9.19564e-19	1.68999e-17
g11122.t1.cds	ATCC64974_111220	SPB53522.1	['PF11735']	['Cryptococcal mannosyltransferase 1']	509.233	-1.70902	0.235346	-7.26173	3.82179e-13	4.53569e-12
g4096.t1.cds	ATCC64974_40960	SPB46466.1	['PF00128', 'PF09260']	['Alpha amylase, catalytic domain', 'Domain of unknown function (DUF1966)']	1695.11	-1.70864	0.22456	-7.60881	2.76622e-14	3.65711e-13
g8611.t1.cds	ATCC64974_81690	SPB50555.1	['PF02434']	['Fringe-like']	201.644	-1.70679	0.228036	-7.48471	7.17072e-14	9.07954e-13
g10859.t1.cds	ATCC64974_108590	SPB53257.1	['PF01975']	['Survival protein SurE']	83.0652	-1.70509	0.338312	-5.03998	4.65588e-07	2.70915e-06
g10896.t1.cds	ATCC64974_108960	SPB53294.1			36.7113	-1.70243	0.383288	-4.44166	8.92695e-06	4.31663e-05
g5485.t1.cds	ATCC64974_54850	SPB47860.1			299.326	-1.70186	0.234793	-7.24835	4.21866e-13	4.99023e-12
g4058.t1.cds	ATCC64974_40580	SPB46425.1	['PF07690']	['Major Facilitator Superfamily']	18.7496	-1.69918	0.536848	-3.16511	0.00155022	0.00473224
g8486.t1.cds	ATCC64974_80440	SPB50429.1	['PF06999']	['Sucrase/ferredoxin-like']	26.6573	-1.6986	0.469084	-3.62109	0.000293364	0.00106059
g3348.t1.cds	ATCC64974_33480	SPB45708.1	['PF13086', 'PF13087']	['AAA domain', 'AAA domain']	517.926	-1.69577	0.177273	-9.56587	1.11258e-21	2.46459e-20
g4778.t1.cds	ATCC64974_47780	SPB47149.1	['PF07690']	['Major Facilitator Superfamily']	854.829	-1.69158	0.139341	-12.1398	6.49885e-34	2.58707e-32
g4730.t1.cds	ATCC64974_47300	SPB47101.1	['PF12634']	['Inheritance of peroxisomes protein 1']	134.113	-1.69016	0.25538	-6.61819	3.63618e-11	3.53398e-10
g8802.t1.cds	ATCC64974_88020	SPB51191.1	['PF00324']	['Amino acid permease']	1091.34	-1.68562	0.192049	-8.777	1.67892e-18	3.0187e-17
g4669.t1.cds	ATCC64974_46690	SPB47039.1	['PF04488']	['Glycosyltransferase sugar-binding region containing DXD motif']	177.418	-1.68412	0.215046	-7.83145	4.82264e-15	6.81228e-14
g9174.t1.cds	ATCC64974_91740	SPB51563.1	['PF01633']	['Choline/ethanolamine kinase']	201.743	-1.68187	0.27675	-6.07721	1.22292e-09	9.98701e-09
g8799.t1.cds	ATCC64974_87990	SPB51188.1	['PF03663']	['Glycosyl hydrolase family 76']	257.134	-1.68103	0.227786	-7.37983	1.5849e-13	1.95181e-12
g6784.t1.cds	ATCC64974_67840	SPB49163.1	['PF00295']	['Glycosyl hydrolases family 28']	56.8794	-1.68095	0.38821	-4.33	1.49109e-05	6.93657e-05
g7940.t1.cds	ATCC64974_74980	SPB49880.1	['PF00332']	['Glycosyl hydrolases family 17']	1871.76	-1.67987	0.135495	-12.398	2.67851e-35	1.11999e-33
g2382.t1.cds	ATCC64974_23820	SPB44737.1	['PF03061']	['Thioesterase superfamily']	46.8077	-1.67824	0.346144	-4.84837	1.2448e-06	6.87605e-06
g2155.t1.cds	ATCC64974_21550	SPB44510.1	['PF13520']	['Amino acid permease']	384.556	-1.67634	0.266966	-6.27922	3.40265e-10	2.94605e-09
g871.t1.cds	ATCC64974_4990	SPB42852.1			358.787	-1.67465	0.17063	-9.8145	9.75182e-23	2.2722e-21
g1530.t1.cds	ATCC64974_15300	SPB43884.1			62.9971	-1.67394	0.3465	-4.83101	1.35843e-06	7.44654e-06
g8254.t1.cds	ATCC64974_78120	SPB50197.1	['PF02785', 'PF00682', 'PF02436', 'PF00364', 'PF00289', 'PF02786']	['Biotin carboxylase C-terminal domain', 'HMGL-like', 'Conserved carboxylase domain', 'Biotin-requiring enzyme', 'Biotin carboxylase, N-terminal domain', 'Carbamoyl-phosphate synthase L chain, ATP binding domain']	11141	-1.67202	0.139723	-11.9667	5.31266e-33	2.01806e-31
g2973.t1.cds	ATCC64974_29730	SPB45332.1	['PF05593']	['RHS Repeat']	199.571	-1.67172	0.417385	-4.00521	6.19613e-05	0.000257786
g1057.t1.cds	ATCC64974_6850	SPB43038.1	['PF01735']	['Lysophospholipase catalytic domain']	282.562	-1.67147	0.302358	-5.52813	3.23671e-08	2.2184e-07
g10241.t1.cds	ATCC64974_102410	SPB52635.1	['PF02375', 'PF02373', 'PF13832']	['jmjN domain', 'JmjC domain, hydroxylase', 'PHD-zinc-finger like domain']	1932.1	-1.67097	0.16384	-10.1987	2.00843e-24	5.15416e-23
g3401.t1.cds	ATCC64974_34010	SPB45761.1			685.07	-1.66787	0.222565	-7.49386	6.68763e-14	8.49779e-13
g1828.t1.cds	ATCC64974_18280	SPB44182.1	['PF11951']	['Fungal specific transcription factor domain']	338.839	-1.66194	0.248751	-6.68113	2.37108e-11	2.35103e-10
g9490.t1.cds	ATCC64974_94900	SPB51883.1	['PF09497']	['Transcription mediator complex subunit Med12']	3177.34	-1.66093	0.190245	-8.7305	2.53549e-18	4.47673e-17
g6876.t1.cds	ATCC64974_68760	SPB49256.1	['PF00155']	['Aminotransferase class I and II']	849.877	-1.65961	0.151622	-10.9458	6.96314e-28	2.11601e-26
g7172.t1.cds	ATCC64974_71720	SPB49553.1			127.515	-1.65075	0.265313	-6.22189	4.91201e-10	4.17908e-09
g7418.t1.cds	ATCC64974_85450	SPB50932.1			196.868	-1.65066	0.221741	-7.44411	9.76012e-14	1.22291e-12
g3403.t1.cds	ATCC64974_34030	SPB45763.1	['PF13520']	['Amino acid permease']	444.759	-1.64819	0.24143	-6.82679	8.68376e-12	9.0164e-11
g436.t1.cds	ATCC64974_640	SPB42415.1	['PF13902']	['R3H-associated N-terminal domain']	414.206	-1.6441	0.163185	-10.0751	7.12195e-24	1.77031e-22
g6119.t1.cds	ATCC64974_60750	SPB48452.1	['PF00320']	['GATA zinc finger']	261.335	-1.64356	0.212131	-7.74783	9.34758e-15	1.28297e-13
g6109.t1.cds	ATCC64974_60650	SPB48442.1			97.2888	-1.64248	0.278836	-5.8905	3.85021e-09	2.93183e-08
g9964.t1.cds	ATCC64974_99640	SPB52358.1			399.047	-1.64243	0.326758	-5.02644	4.99659e-07	2.89025e-06
g10681.t1.cds	ATCC64974_106810	SPB53079.1	['PF00069', 'PF12330']	['Protein kinase domain', 'Haspin like kinase domain']	308.166	-1.64134	0.231337	-7.09504	1.29314e-12	1.46538e-11
g9298.t1.cds	ATCC64974_92980	SPB51688.1	['PF11905']	['Domain of unknown function (DUF3425)']	40.3987	-1.63913	0.425374	-3.85338	0.000116499	0.000458989
g10134.t1.cds	ATCC64974_101340	SPB52528.1			3400.43	-1.63619	0.174748	-9.36315	7.73974e-21	1.6119e-19
g4396.t1.cds	ATCC64974_43960	SPB46766.1	['PF10503']	['Esterase PHB depolymerase']	88.2936	-1.6353	0.289143	-5.65568	1.55234e-08	1.09886e-07
g3347.t1.cds	ATCC64974_33470	SPB45707.1	['PF01370']	['NAD dependent epimerase/dehydratase family']	32.4725	-1.63158	0.506654	-3.22031	0.00128054	0.00399219
g2922.t1.cds	ATCC64974_29220	SPB45281.1	['PF02826', 'PF02826']	['D-isomer specific 2-hydroxyacid dehydrogenase, NAD binding domain', 'D-isomer specific 2-hydroxyacid dehydrogenase, NAD binding domain']	45.4317	-1.6314	0.421389	-3.87149	0.000108171	0.000429658
g7003.t1.cds	ATCC64974_70030	SPB49383.1	['PF00076', 'PF00076']	['RNA recognition motif. (a.k.a. RRM, RBD, or RNP domain)', 'RNA recognition motif. (a.k.a. RRM, RBD, or RNP domain)']	375.037	-1.63091	0.169134	-9.64272	5.27705e-22	1.18849e-20
g5308.t1.cds	ATCC64974_53080	SPB47680.1	['PF12223']	['Protein of unknown function (DUF3602)']	404.262	-1.62997	0.202546	-8.0474	8.45681e-16	1.27241e-14
g3358.t1.cds	ATCC64974_33580	SPB45718.1	['PF01644', 'PF08407']	['Chitin synthase', 'Chitin synthase N-terminal']	2358.43	-1.62977	0.146982	-11.0882	1.43143e-28	4.51527e-27
g7410.t1.cds	ATCC64974_85370	SPB50924.1	['PF00156']	['Phosphoribosyl transferase domain']	401.286	-1.62735	0.251615	-6.46761	9.95638e-11	9.2435e-10
g4032.t1.cds	ATCC64974_40320	SPB46399.1			645.242	-1.62656	0.257314	-6.32131	2.59351e-10	2.28959e-09
g9681.t1.cds	ATCC64974_96810	SPB52075.1	['PF03151']	['Triose-phosphate Transporter family']	249.777	-1.62232	0.214626	-7.55882	4.06754e-14	5.29959e-13
g2967.t1.cds	ATCC64974_29670	SPB45326.1			475.437	-1.61987	0.208352	-7.77469	7.56346e-15	1.04877e-13
g10281.t1.cds	ATCC64974_102810	SPB52675.1	['PF05577', 'PF05577']	['Serine carboxypeptidase S28', 'Serine carboxypeptidase S28']	9012.83	-1.61937	0.333558	-4.85483	1.20491e-06	6.66935e-06
g5412.t1.cds	ATCC64974_54120	SPB47786.1	['PF00106']	['short chain dehydrogenase']	40.7611	-1.61883	0.432468	-3.74323	0.000181666	0.000687173
g1558.t1.cds	ATCC64974_15580	SPB43912.1	['PF13508']	['Acetyltransferase (GNAT) domain']	82.8069	-1.61836	0.304171	-5.32056	1.03446e-07	6.59951e-07
g1996.t1.cds	ATCC64974_19960	SPB44350.1	['PF12632']	['Mysoin-binding motif of peroxisomes']	235.602	-1.61541	0.267352	-6.04224	1.5199e-09	1.22454e-08
g2537.t1.cds	ATCC64974_25370	SPB44894.1	['PF00106']	['short chain dehydrogenase']	20.2158	-1.6104	0.524145	-3.07243	0.00212326	0.00624646
g9380.t1.cds	ATCC64974_93800	SPB51770.1			535.675	-1.61037	0.208654	-7.7179	1.18266e-14	1.60484e-13
g3842.t1.cds	ATCC64974_38420	SPB46205.1	['PF01124']	['MAPEG family']	426.373	-1.60934	0.172985	-9.30334	1.36108e-20	2.79151e-19
g8142.t1.cds	ATCC64974_77000*	SPB50083.1	['PF05238']	['Kinetochore protein CHL4 like']	29.0863	-1.60881	0.446838	-3.60044	0.000317682	0.00113859
g2499.t1.cds	ATCC64974_24990	SPB44855.1	['PF00743']	['Flavin-binding monooxygenase-like']	106.86	-1.60795	0.359659	-4.47078	7.79363e-06	3.81651e-05
g882.t1.cds	ATCC64974_5100	SPB42863.1	['PF06963']	['Ferroportin1 (FPN1)']	263.205	-1.60777	0.261873	-6.13949	8.2785e-10	6.87517e-09
g2505.t1.cds	ATCC64974_25050	SPB44861.1	['PF13489']	['Methyltransferase domain']	62.6652	-1.60705	0.342114	-4.69743	2.63461e-06	1.39598e-05
g2046.t1.cds	ATCC64974_20460	SPB44400.1			626.857	-1.60333	0.177343	-9.04087	1.55433e-19	3.01044e-18
g2617.t1.cds	ATCC64974_26170	SPB44975.1	['PF06140']	['Interferon-induced 6-16 family']	126.447	-1.60214	0.320257	-5.00265	5.65465e-07	3.24826e-06
g2945.t1.cds	ATCC64974_29450	SPB45304.1			87.7599	-1.60072	0.308113	-5.19524	2.04453e-07	1.2532e-06
g10362.t1.cds	ATCC64974_103620	SPB52757.1	['PF00646']	['F-box domain']	103.029	-1.59942	0.373831	-4.27845	1.88202e-05	8.62865e-05
g718.t1.cds	ATCC64974_3460	SPB42698.1	['PF00339', 'PF02752']	['Arrestin (or S-antigen), N-terminal domain', 'Arrestin (or S-antigen), C-terminal domain']	83.7983	-1.5967	0.338584	-4.7158	2.4076e-06	1.28262e-05
g9191.t1.cds	ATCC64974_91910	SPB51581.1	['PF08240']	['Alcohol dehydrogenase GroES-like domain']	27.4558	-1.59631	0.439134	-3.63514	0.000277827	0.00100984
g5608.t1.cds	ATCC64974_56080	SPB47983.1	['PF05721']	['Phytanoyl-CoA dioxygenase (PhyH)']	76.6683	-1.59318	0.301406	-5.28581	1.25149e-07	7.9185e-07
g6684.t1.cds	ATCC64974_66840	SPB49063.1	['PF14378', 'PF14378', 'PF14378']	['PAP2 superfamily', 'PAP2 superfamily', 'PAP2 superfamily']	1136.12	-1.59054	0.133619	-11.9035	1.13471e-32	4.20663e-31
g9403.t1.cds	ATCC64974_94030	SPB51793.1	['PF07690']	['Major Facilitator Superfamily']	16.9083	-1.58917	0.6305	-2.52049	0.0117193	0.0280514
g6552.t1.cds	ATCC64974_65520	SPB48931.1	['PF03901']	['Alg9-like mannosyltransferase family']	121.261	-1.58785	0.28441	-5.58295	2.36472e-08	1.64267e-07
g6044.t1.cds	ATCC64974_60000	SPB48377.1	['PF00857']	['Isochorismatase family']	54.3829	-1.58736	0.386142	-4.11081	3.94273e-05	0.000170751
g2663.t1.cds	ATCC64974_26630	SPB45021.1			674.726	-1.58681	0.270087	-5.87518	4.22394e-09	3.19775e-08
g7496.t1.cds	ATCC64974_86230	SPB51011.1	['PF00501', 'PF13193']	['AMP-binding enzyme', 'AMP-binding enzyme C-terminal domain']	87.5969	-1.58545	0.274561	-5.77452	7.71732e-09	5.63673e-08
g6371.t1.cds	ATCC64974_63710	SPB48749.1	['PF03881']	['Fructosamine kinase']	23.8084	-1.58519	0.508888	-3.115	0.00183943	0.00550911
g9874.t1.cds	ATCC64974_98740	SPB52268.1	['PF01172']	['Shwachman-Bodian-Diamond syndrome (SBDS) protein']	372.338	-1.58378	0.280014	-5.65607	1.54882e-08	1.09709e-07
g2450.t1.cds	ATCC64974_24500	SPB44805.1	['PF08613', 'PF08613']	['Cyclin', 'Cyclin']	406.989	-1.58253	0.182602	-8.66654	4.4544e-18	7.82639e-17
g2578.t1.cds	ATCC64974_25780	SPB44935.1	['PF00067']	['Cytochrome P450']	81.9081	-1.58154	0.426687	-3.70657	0.000210086	0.000784222
g2191.t1.cds	ATCC64974_21910	SPB44546.1			64.5995	-1.5801	0.314653	-5.02171	5.1213e-07	2.95782e-06
g1524.t1.cds	ATCC64974_15240	SPB43878.1	['PF00202']	['Aminotransferase class-III']	503.976	-1.57547	0.210474	-7.48536	7.1349e-14	9.04481e-13
g4613.t1.cds	ATCC64974_46130	SPB46983.1	['PF01822']	['WSC domain']	1442.06	-1.57498	0.148957	-10.5734	3.95999e-26	1.11251e-24
g1697.t1.cds	ATCC64974_16970	SPB44051.1			296.08	-1.57486	0.25441	-6.19024	6.00744e-10	5.06711e-09
g4598.t1.cds	ATCC64974_45980	SPB46968.1	['PF00082', 'PF05922']	['Subtilase family', 'Peptidase inhibitor I9']	10746.3	-1.57182	0.138453	-11.3527	7.19228e-30	2.40964e-28
g6988.t1.cds	ATCC64974_69880	SPB49368.1			206.542	-1.56955	0.23547	-6.66559	2.63606e-11	2.59367e-10
g8503.t1.cds	ATCC64974_80610	SPB50446.1			747.962	-1.56836	0.178521	-8.78532	1.55919e-18	2.8081e-17
g4623.t1.cds	ATCC64974_46230	SPB46993.1	['PF01154', 'PF08540']	['Hydroxymethylglutaryl-coenzyme A synthase N terminal', 'Hydroxymethylglutaryl-coenzyme A synthase C terminal']	67.5942	-1.56642	0.392721	-3.98863	6.64565e-05	0.000275003
g8850.t1.cds	ATCC64974_88500	SPB51239.1			892.698	-1.56637	0.164172	-9.54105	1.41393e-21	3.11296e-20
g3222.t1.cds	ATCC64974_32220	SPB45582.1	['PF04488']	['Glycosyltransferase sugar-binding region containing DXD motif']	284.24	-1.56478	0.190029	-8.23443	1.80421e-16	2.84559e-15
g9934.t1.cds	ATCC64974_99340	SPB52328.1	['PF00067']	['Cytochrome P450']	132.654	-1.56169	0.273571	-5.70854	1.13951e-08	8.19538e-08
g5795.t1.cds	ATCC64974_57950	SPB48170.1			390.424	-1.55926	0.209359	-7.44777	9.4932e-14	1.19362e-12
g3983.t1.cds	ATCC64974_39830	SPB46350.1	['PF00135']	['Carboxylesterase family']	18.592	-1.55898	0.617449	-2.52487	0.011574	0.0277777
g604.t1.cds	ATCC64974_2320	SPB42584.1	['PF03443', 'PF00734']	['Glycosyl hydrolase family 61', 'Fungal cellulose binding domain']	368.04	-1.55862	0.195452	-7.97444	1.5307e-15	2.24976e-14
g668.t1.cds	ATCC64974_2960	SPB42648.1	['PF01979']	['Amidohydrolase family']	338.943	-1.55837	0.33727	-4.62055	3.82725e-06	1.97269e-05
g7528.t1.cds	ATCC64974_86550	SPB51043.1			450.164	-1.55726	0.226086	-6.8879	5.66228e-12	6.00636e-11
g7987.t1.cds	ATCC64974_75450	SPB49927.1	['PF01425']	['Amidase']	30.1245	-1.55292	0.522352	-2.97293	0.0029497	0.00839656
g6742.t1.cds	ATCC64974_67420	SPB49121.1	['PF14420']	['Clr5 domain']	175.765	-1.55226	0.221686	-7.00207	2.52201e-12	2.78195e-11
g10024.t1.cds	ATCC64974_100240	SPB52418.1	['PF05721']	['Phytanoyl-CoA dioxygenase (PhyH)']	116.471	-1.54907	0.263586	-5.8769	4.18022e-09	3.17132e-08
g2634.t1.cds	ATCC64974_26340	SPB44992.1	['PF08240']	['Alcohol dehydrogenase GroES-like domain']	26.56	-1.54769	0.556684	-2.78019	0.00543273	0.0143017
g2718.t1.cds	ATCC64974_27180	SPB45077.1	['PF11951', 'PF00172']	['Fungal specific transcription factor domain', 'Fungal Zn(2)-Cys(6) binuclear cluster domain']	188.03	-1.54642	0.229002	-6.75286	1.44961e-11	1.46702e-10
g5273.t1.cds	ATCC64974_52730	SPB47645.1	['PF00122', 'PF00690', 'PF00702']	['E1-E2 ATPase', 'Cation transporter/ATPase, N-terminus', 'haloacid dehalogenase-like hydrolase']	40313.8	-1.5462	0.262164	-5.89784	3.68284e-09	2.81976e-08
g7328.t1.cds	ATCC64974_73280	SPB49709.1			120.085	-1.54592	0.279048	-5.53997	3.02521e-08	2.08005e-07
g3923.t1.cds	ATCC64974_39230	SPB46289.1	['PF00156']	['Phosphoribosyl transferase domain']	829.537	-1.54576	0.152376	-10.1443	3.51124e-24	8.89184e-23
g9962.t1.cds	ATCC64974_99620	SPB52356.1	['PF00282']	['Pyridoxal-dependent decarboxylase conserved domain']	10503.3	-1.54431	0.151424	-10.1986	2.0114e-24	5.15416e-23
g3213.t1.cds	ATCC64974_32130	SPB45573.1			294.339	-1.54395	0.20542	-7.51609	5.64381e-14	7.24827e-13
g10800.t1.cds	ATCC64974_108000	SPB53198.1	['PF04142']	['Nucleotide-sugar transporter']	486.687	-1.54273	0.158998	-9.70284	2.9322e-22	6.67355e-21
g3917.t1.cds	ATCC64974_39170	SPB46283.1	['PF14420']	['Clr5 domain']	166.275	-1.54154	0.208701	-7.38638	1.50885e-13	1.86028e-12
g1677.t1.cds	ATCC64974_16770	SPB44031.1			79.169	-1.54007	0.298316	-5.16256	2.43594e-07	1.47717e-06
g9111.t1.cds	ATCC64974_91110	SPB51500.1	['PF03169']	['OPT oligopeptide transporter protein']	66.9004	-1.53816	0.314745	-4.887	1.02384e-06	5.70809e-06
g6681.t1.cds	ATCC64974_66810	SPB49060.1	['PF00018', 'PF00018', 'PF14604', 'PF03983', 'PF08226']	['SH3 domain', 'SH3 domain', 'Variant SH3 domain', 'SLA1 homology domain 1, SHD1', 'Domain of unknown function (DUF1720)']	640.967	-1.53296	0.215861	-7.10162	1.23302e-12	1.40019e-11
g1410.t1.cds	ATCC64974_14100	SPB43764.1	['PF01842', 'PF00551']	['ACT domain', 'Formyl transferase']	68.7742	-1.53135	0.300615	-5.09405	3.50494e-07	2.08441e-06
g1537.t1.cds	ATCC64974_15370	SPB43891.1	['PF00285']	['Citrate synthase, C-terminal domain']	2582.81	-1.53076	0.157651	-9.7098	2.73867e-22	6.24625e-21
g7206.t1.cds	ATCC64974_72060	SPB49587.1	['PF03169']	['OPT oligopeptide transporter protein']	550.813	-1.52782	0.270006	-5.65846	1.5274e-08	1.08263e-07
g5280.t1.cds	ATCC64974_52800	SPB47652.1	['PF00069']	['Protein kinase domain']	105.745	-1.52442	0.351246	-4.34003	1.42465e-05	6.65907e-05
g1465.t1.cds	ATCC64974_14650	SPB43819.1	['PF00172', 'PF04082']	['Fungal Zn(2)-Cys(6) binuclear cluster domain', 'Fungal specific transcription factor domain']	251.309	-1.51717	0.195884	-7.74524	9.54038e-15	1.30777e-13
g1442.t1.cds	ATCC64974_14420	SPB43796.1	['PF07690']	['Major Facilitator Superfamily']	21.1537	-1.51588	0.503456	-3.01094	0.00260442	0.00751443
g3589.t1.cds	ATCC64974_35890	SPB45952.1	['PF04488']	['Glycosyltransferase sugar-binding region containing DXD motif']	375.63	-1.51113	0.181583	-8.32199	8.64959e-17	1.3865e-15
g8351.t1.cds	ATCC64974_79090	SPB50294.1			5058.72	-1.50885	0.206683	-7.30032	2.8708e-13	3.44114e-12
g3926.t1.cds	ATCC64974_39260	SPB46292.1			195.295	-1.50607	0.238073	-6.32607	2.51477e-10	2.22372e-09
g8320.t1.cds	ATCC64974_78780	SPB50263.1	['PF00326']	['Prolyl oligopeptidase family']	760.834	-1.50066	0.162675	-9.22489	2.83845e-20	5.74506e-19
g3385.t1.cds	ATCC64974_33850	SPB45745.1	['PF08546', 'PF02558']	['Ketopantoate reductase PanE/ApbA C terminal', 'Ketopantoate reductase PanE/ApbA']	17.7996	-1.49979	0.585283	-2.56251	0.0103919	0.0253123
g1529.t1.cds	ATCC64974_15290	SPB43883.1	['PF04116']	['Fatty acid hydroxylase superfamily']	509.572	-1.49855	0.213627	-7.01479	2.30292e-12	2.54549e-11
g6752.t1.cds	ATCC64974_67520	SPB49131.1	['PF08699', 'PF02170', 'PF16488', 'PF16486', 'PF02171']	['Argonaute linker 1 domain', 'PAZ domain', 'Argonaute linker 2 domain', 'N-terminal domain of argonaute', 'Piwi domain']	1389.65	-1.49818	0.19867	-7.54102	4.66299e-14	6.0317e-13
g9888.t1.cds	ATCC64974_98880	SPB52282.1			679.923	-1.49739	0.270078	-5.54429	2.95152e-08	2.03197e-07
g5142.t1.cds	ATCC64974_51420	SPB47514.1	['PF00491']	['Arginase family']	142.478	-1.49584	0.264179	-5.66225	1.49405e-08	1.06108e-07
g3470.t1.cds	ATCC64974_34700	SPB45833.1	['PF04646']	['Protein of unknown function, DUF604']	1000.79	-1.49423	0.13665	-10.9347	7.86336e-28	2.38286e-26
g8482.t1.cds	ATCC64974_80400	SPB50425.1	['PF00483', 'PF00132']	['Nucleotidyl transferase', 'Bacterial transferase hexapeptide (six repeats)']	752.429	-1.49423	0.181393	-8.23753	1.758e-16	2.77677e-15
g6217.t1.cds	ATCC64974_61730	SPB48551.1	['PF01266']	['FAD dependent oxidoreductase']	139.442	-1.49247	0.231053	-6.45943	1.05098e-10	9.73216e-10
g2024.t1.cds	ATCC64974_20240	SPB44378.1	['PF01979', 'PF00547', 'PF00449', 'PF00699']	['Amidohydrolase family', 'Urease, gamma subunit', 'Urease alpha-subunit, N-terminal domain', 'Urease beta subunit']	796.71	-1.49225	0.22047	-6.7685	1.30128e-11	1.32063e-10
g5735.t1.cds	ATCC64974_57350	SPB48110.1			1005.88	-1.49129	0.253171	-5.89047	3.85095e-09	2.93183e-08
g2978.t1.cds	ATCC64974_29780	SPB45337.1	['PF00083']	['Sugar (and other) transporter']	4848.6	-1.49032	0.188763	-7.89523	2.89781e-15	4.16821e-14
g7430.t1.cds*	ATCC64974_85570	SPB50945.1	['PF00172']	['Fungal Zn(2)-Cys(6) binuclear cluster domain']	1900.78	-1.48977	0.138401	-10.7641	5.08414e-27	1.49043e-25
g3701.t1.cds	ATCC64974_37010	SPB46064.1			136.254	-1.48888	0.257292	-5.78672	7.17735e-09	5.26372e-08
g1049.t1.cds	ATCC64974_6770	SPB43030.1	['PF00106']	['short chain dehydrogenase']	15.3291	-1.48815	0.620197	-2.39947	0.0164187	0.0376279
g6741.t1.cds	ATCC64974_67410	SPB49120.1	['PF07653', 'PF04088']	['Variant SH3 domain', 'Peroxin 13, N-terminal region']	290.798	-1.48657	0.248842	-5.97396	2.31569e-09	1.82348e-08
g3510.t1.cds	ATCC64974_35100	SPB45873.1	['PF08546', 'PF02558']	['Ketopantoate reductase PanE/ApbA C terminal', 'Ketopantoate reductase PanE/ApbA']	1407.58	-1.48653	0.19965	-7.44572	9.64192e-14	1.2095e-12
g6717.t1.cds	ATCC64974_67170	SPB49096.1			170.813	-1.48501	0.238365	-6.23001	4.66414e-10	3.99022e-09
g4458.t1.cds	ATCC64974_44580	SPB46828.1	['PF00487', 'PF00173']	['Fatty acid desaturase', 'Cytochrome b5-like Heme/Steroid binding domain']	2434.09	-1.48332	0.149105	-9.94818	2.56845e-23	6.21264e-22
g2637.t1.cds	ATCC64974_26370	SPB44995.1	['PF07690']	['Major Facilitator Superfamily']	174.871	-1.48231	0.211845	-6.99718	2.61172e-12	2.87503e-11
g2376.t1.cds	ATCC64974_23760	SPB44731.1			5144.58	-1.48224	0.116697	-12.7016	5.79342e-37	2.551e-35
g5697.t1.cds	ATCC64974_56970	SPB48072.1	['PF05046']	['Mitochondrial large subunit ribosomal protein (Img2)']	82.6888	-1.4807	0.393188	-3.76588	0.000165965	0.000633779
g9212.t1.cds	ATCC64974_92120	SPB51602.1	['PF01380']	['SIS domain']	202.043	-1.48005	0.218283	-6.78042	1.19824e-11	1.22411e-10
g4766.t1.cds	ATCC64974_47660	SPB47137.1	['PF00083']	['Sugar (and other) transporter']	246.768	-1.4782	0.206595	-7.15505	8.36401e-13	9.64006e-12
g570.t1.cds	ATCC64974_1980	SPB42549.1			881.045	-1.4781	0.136041	-10.865	1.69145e-27	5.06871e-26
g7471.t1.cds	ATCC64974_85980	SPB50986.1			3610.2	-1.47794	0.228999	-6.45389	1.09011e-10	1.00686e-09
g9911.t1.cds	ATCC64974_99110	SPB52305.1	['PF13374', 'PF13424', 'PF13424', 'PF01048', 'PF00931']	['Tetratricopeptide repeat', 'Tetratricopeptide repeat', 'Tetratricopeptide repeat', 'Phosphorylase superfamily', 'NB-ARC domain']	180.129	-1.47772	0.268643	-5.50068	3.78324e-08	2.57337e-07
g8651.t1.cds	ATCC64974_82090	SPB50595.1	['PF01494']	['FAD binding domain']	395.945	-1.47686	0.210041	-7.03128	2.04646e-12	2.26666e-11
g5593.t1.cds	ATCC64974_55930	SPB47968.1	['PF00503']	['G-protein alpha subunit']	392.236	-1.47598	0.168409	-8.76427	1.87994e-18	3.3745e-17
g1822.t1.cds	ATCC64974_18220	SPB44176.1	['PF00172', 'PF11951']	['Fungal Zn(2)-Cys(6) binuclear cluster domain', 'Fungal specific transcription factor domain']	687.693	-1.47485	0.190627	-7.73685	1.01913e-14	1.38993e-13
g3041.t1.cds	ATCC64974_30410	SPB45401.1			966.759	-1.47474	0.152354	-9.67963	3.68047e-22	8.34137e-21
g10165.t1.cds	ATCC64974_101650	SPB52559.1	['PF00503']	['G-protein alpha subunit']	1345.52	-1.47143	0.232819	-6.32004	2.615e-10	2.30667e-09
g2573.t1.cds	ATCC64974_25730	SPB44930.1			45.4414	-1.47033	0.461451	-3.18632	0.00144095	0.0044313
g6315.t1.cds	ATCC64974_63150	SPB48693.1	['PF04082', 'PF00172']	['Fungal specific transcription factor domain', 'Fungal Zn(2)-Cys(6) binuclear cluster domain']	50.7497	-1.47018	0.360879	-4.0739	4.62327e-05	0.000197372
g5868.t1.cds	ATCC64974_58680	SPB48243.1	['PF00450']	['Serine carboxypeptidase']	1067.85	-1.46948	0.265066	-5.54384	2.95905e-08	2.03585e-07
g8309.t1.cds	ATCC64974_78670	SPB50252.1	['PF03055']	['Retinal pigment epithelial membrane protein']	194.864	-1.46768	0.238913	-6.14315	8.09022e-10	6.72917e-09
g6468.t1.cds	ATCC64974_64680	SPB48847.1	['PF01266']	['FAD dependent oxidoreductase']	175.075	-1.46629	0.243163	-6.03008	1.63876e-09	1.31442e-08
g178.t1.cds	ATCC64974_9300	SPB43284.1	['PF06738', 'PF12821']	['Putative threonine/serine exporter', 'Threonine/Serine exporter, ThrE']	156.842	-1.46613	0.260286	-5.63274	1.7737e-08	1.24737e-07
g9904.t1.cds	ATCC64974_99040	SPB52298.1	['PF03659']	['Glycosyl hydrolase family 71']	5742.99	-1.46493	0.130529	-11.2231	3.14172e-29	1.02396e-27
g4588.t1.cds	ATCC64974_45880	SPB46958.1	['PF01490']	['Transmembrane amino acid transporter protein']	838.076	-1.46301	0.17079	-8.56615	1.07001e-17	1.81497e-16
g10268.t1.cds	ATCC64974_102680	SPB52662.1	['PF00082', 'PF09286']	['Subtilase family', 'Pro-kumamolisin, activation domain']	4017.03	-1.46056	0.2394	-6.1009	1.05473e-09	8.65942e-09
g3779.t1.cds	ATCC64974_37790	SPB46142.1			122.935	-1.45941	0.366012	-3.98732	6.68229e-05	0.000276201
g3596.t1.cds	ATCC64974_35960	SPB45959.1	['PF07992']	['Pyridine nucleotide-disulphide oxidoreductase']	135.07	-1.45931	0.292512	-4.98888	6.07292e-07	3.46822e-06
g3886.t1.cds	ATCC64974_38860	SPB46249.1			527.044	-1.45591	0.207131	-7.02895	2.08098e-12	2.30252e-11
g1947.t1.cds	ATCC64974_19470	SPB44301.1	['PF00406', 'PF05191']	['Adenylate kinase', 'Adenylate kinase, active site lid']	72.9431	-1.45482	0.280669	-5.18339	2.17893e-07	1.3303e-06
g10203.t1.cds	ATCC64974_102030	SPB52597.1	['PF13915', 'PF13889']	['Domain of unknown function (DUF4210)', 'Chromosome segregation during meiosis']	372.826	-1.45138	0.222548	-6.52164	6.95405e-11	6.55771e-10
g9383.t1.cds	ATCC64974_93830	SPB51773.1			32.1385	-1.45043	0.434515	-3.33803	0.000843732	0.00276075
g4732.t1.cds	ATCC64974_47320	SPB47103.1	['PF03069']	['Acetamidase/Formamidase family']	1267.53	-1.45041	0.274727	-5.27944	1.29581e-07	8.18453e-07
g5555.t1.cds	ATCC64974_55550	SPB47930.1	['PF00122', 'PF00702', 'PF00403', 'PF00403', 'PF00403', 'PF00403']	['E1-E2 ATPase', 'haloacid dehalogenase-like hydrolase', 'Heavy-metal-associated domain', 'Heavy-metal-associated domain', 'Heavy-metal-associated domain', 'Heavy-metal-associated domain']	514.61	-1.45007	0.337915	-4.29122	1.77694e-05	8.17121e-05
g8423.t1.cds	ATCC64974_79810	SPB50366.1			19.0489	-1.45006	0.604516	-2.39872	0.0164525	0.0376895
g7864.t1.cds	ATCC64974_74220	SPB49804.1			306.726	-1.4464	0.426865	-3.38842	0.000702961	0.00234349
g4720.t1.cds	ATCC64974_47200	SPB47091.1			1023.97	-1.44543	0.141789	-10.1942	2.10463e-24	5.36756e-23
g4966.t1.cds	ATCC64974_49660	SPB47338.1			690.293	-1.44173	0.140671	-10.2489	1.19645e-24	3.1102e-23
g10324.t1.cds	ATCC64974_103240	SPB52718.1			193.855	-1.44051	0.270428	-5.32678	9.9971e-08	6.39672e-07
g1381.t1.cds	ATCC64974_13810	SPB43735.1			44.0136	-1.44001	0.417469	-3.44939	0.000561864	0.00191211
g6543.t1.cds	ATCC64974_65430	SPB48922.1	['PF00549', 'PF02629']	['CoA-ligase', 'CoA binding domain']	1304.17	-1.44001	0.153016	-9.4108	4.92396e-21	1.03346e-19
g4184.t1.cds	ATCC64974_41840	SPB46554.1			29.2421	-1.43967	0.413581	-3.48099	0.000499561	0.00172236
g6110.t1.cds	ATCC64974_60660	SPB48443.1			919.201	-1.43961	0.283771	-5.07315	3.91282e-07	2.30664e-06
g5989.t1.cds	ATCC64974_59450	SPB48320.1	['PF00172']	['Fungal Zn(2)-Cys(6) binuclear cluster domain']	43.7754	-1.43935	0.434428	-3.3132	0.000922334	0.00298713
g7431.t1.cds	ATCC64974_85580	SPB50946.1	['PF01063']	['Amino-transferase class IV']	132.421	-1.43749	0.23556	-6.10246	1.04448e-09	8.58179e-09
g3428.t1.cds	ATCC64974_34280	SPB45789.1	['PF03022']	['Major royal jelly protein']	75.3343	-1.43668	0.297089	-4.83585	1.32579e-06	7.27869e-06
g1418.t1.cds	ATCC64974_14180	SPB43772.1			1030.15	-1.43643	0.210903	-6.81088	9.70061e-12	1.00048e-10
g10310.t1.cds	ATCC64974_103100	SPB52704.1	['PF04193', 'PF04193']	['PQ loop repeat', 'PQ loop repeat']	644.277	-1.43556	0.221346	-6.48559	8.83879e-11	8.24851e-10
g3474.t1.cds	ATCC64974_34740	SPB45837.1			76.3063	-1.43438	0.32303	-4.44041	8.97897e-06	4.33984e-05
g3146.t1.cds	ATCC64974_31460	SPB45506.1	['PF12931', 'PF12932', 'PF12935', 'PF12935']	['Sec23-binding domain of Sec16', 'Vesicle coat trafficking protein Sec16 mid-region', 'Vesicle coat trafficking protein Sec16 N-terminus', 'Vesicle coat trafficking protein Sec16 N-terminus']	1314.79	-1.43328	0.14204	-10.0907	6.07326e-24	1.51663e-22
g8954.t1.cds	ATCC64974_89540	SPB51343.1	['PF16944']	['Fungal potassium channel']	380.881	-1.43009	0.162748	-8.78712	1.53445e-18	2.77281e-17
g3751.t1.cds	ATCC64974_37510	SPB46114.1	['PF02656', 'PF03105', 'PF09359']	['Domain of unknown function (DUF202)', 'SPX domain', 'VTC domain']	634.2	-1.42829	0.206443	-6.91856	4.56259e-12	4.90252e-11
g10200.t1.cds	ATCC64974_102000	SPB52594.1	['PF00180']	['Isocitrate/isopropylmalate dehydrogenase']	533.373	-1.42818	0.147372	-9.69099	3.29326e-22	7.47951e-21
g10354.t1.cds	ATCC64974_103540	SPB52749.1	['PF07690']	['Major Facilitator Superfamily']	290.546	-1.42802	0.270567	-5.27787	1.30692e-07	8.24505e-07
g6689.t1.cds	ATCC64974_66890	SPB49068.1			127.584	-1.42657	0.292201	-4.88218	1.04922e-06	5.84657e-06
g10215.t1.cds	ATCC64974_102150	SPB52609.1	['PF08325']	['WLM domain']	86.1244	-1.42464	0.355332	-4.00932	6.08928e-05	0.000254124
g5143.t1.cds	ATCC64974_51430	SPB47515.1	['PF00071']	['Ras family']	384.375	-1.4211	0.203329	-6.98915	2.76554e-12	3.02582e-11
g311.t1.cds	ATCC64974_10630	SPB43417.1	['PF00083']	['Sugar (and other) transporter']	660.562	-1.41896	0.200214	-7.08719	1.36861e-12	1.54603e-11
g9499.t1.cds	ATCC64974_94990	SPB51892.1	['PF01544']	['CorA-like Mg2+ transporter protein']	85.3296	-1.4141	0.319066	-4.43199	9.33674e-06	4.50066e-05
g2652.t1.cds	ATCC64974_26520	SPB45010.1	['PF11951']	['Fungal specific transcription factor domain']	396.318	-1.41291	0.256705	-5.504	3.71264e-08	2.52853e-07
g4663.t1.cds	ATCC64974_46630	SPB47033.1	['PF00023', 'PF13606', 'PF13637', 'PF00069', 'PF12796']	['Ankyrin repeat', 'Ankyrin repeat', 'Ankyrin repeats (many copies)', 'Protein kinase domain', 'Ankyrin repeats (3 copies)']	44.034	-1.41112	0.388118	-3.63579	0.00027713	0.00100764
g10343.t1.cds	ATCC64974_103430	SPB52737.1	['PF00107']	['Zinc-binding dehydrogenase']	37.639	-1.41099	0.401511	-3.51421	0.000441068	0.00153839
g2480.t1.cds	ATCC64974_24800	SPB44836.1			102.486	-1.40865	0.250174	-5.63069	1.79486e-08	1.26143e-07
g3268.t1.cds	ATCC64974_32680	SPB45628.1	['PF04116']	['Fatty acid hydroxylase superfamily']	127.801	-1.40811	0.276574	-5.09127	3.55668e-07	2.11169e-06
g8961.t1.cds	ATCC64974_89610	SPB51350.1	['PF00067']	['Cytochrome P450']	170.442	-1.40751	0.274819	-5.12157	3.03007e-07	1.81502e-06
g2194.t1.cds	ATCC64974_21940	SPB44549.1			56.309	-1.40546	0.355118	-3.95771	7.56711e-05	0.000309337
g8008.t1.cds	ATCC64974_75660	SPB49948.1	['PF00176', 'PF00271']	['SNF2 family N-terminal domain', 'Helicase conserved C-terminal domain']	107.846	-1.4054	0.273919	-5.13069	2.88675e-07	1.73494e-06
g5619.t1.cds	ATCC64974_56190	SPB47994.1	['PF01593']	['Flavin containing amine oxidoreductase']	310.891	-1.4041	0.177239	-7.92206	2.33599e-15	3.37358e-14
g9038.t1.cds	ATCC64974_90380	SPB51427.1			14.4648	-1.40362	0.578307	-2.42711	0.0152196	0.0351959
g558.t1.cds	ATCC64974_1860	SPB42537.1	['PF01979']	['Amidohydrolase family']	1178.98	-1.40335	0.185007	-7.58539	3.31481e-14	4.3451e-13
g2723.t1.cds	ATCC64974_27230	SPB45082.1			21.1166	-1.40335	0.567394	-2.47332	0.0133863	0.0315241
g11056.t1.cds	ATCC64974_110560	SPB53456.1	['PF00755']	['Choline/Carnitine o-acyltransferase']	748.731	-1.40322	0.182327	-7.69618	1.40193e-14	1.88579e-13
g9058.t1.cds	ATCC64974_90580	SPB51447.1	['PF13489']	['Methyltransferase domain']	17.7457	-1.40277	0.543919	-2.57901	0.00990837	0.024277
g9627.t1.cds	ATCC64974_96270	SPB52021.1			2624.09	-1.4024	0.3591	-3.90533	9.40967e-05	0.000378351
g8641.t1.cds	ATCC64974_81990	SPB50585.1	['PF05995']	['Cysteine dioxygenase type I']	393.138	-1.4015	0.343565	-4.07928	4.51747e-05	0.000193468
g6393.t1.cds	ATCC64974_63930	SPB48771.1	['PF05368']	['NmrA-like family']	14.6467	-1.401	0.586795	-2.38755	0.0169612	0.0386763
g1346.t1.cds	ATCC64974_13460	SPB43700.1	['PF06422', 'PF01061', 'PF01061', 'PF14510', 'PF00005', 'PF00005']	['CDR ABC transporter', 'ABC-2 type transporter', 'ABC-2 type transporter', 'ABC-transporter extracellular N-terminal', 'ABC transporter', 'ABC transporter']	4155.64	-1.40084	0.174993	-8.00509	1.19377e-15	1.78371e-14
g6061.t1.cds	ATCC64974_60170	SPB48394.1			231.196	-1.40017	0.190319	-7.35697	1.88129e-13	2.29585e-12
g1591.t1.cds	ATCC64974_15910	SPB43945.1			159	-1.39873	0.21724	-6.43868	1.2052e-10	1.10559e-09
g9622.t1.cds	ATCC64974_96220	SPB52016.1	['PF08242']	['Methyltransferase domain']	833.879	-1.3975	0.188795	-7.40223	1.33918e-13	1.65488e-12
g2512.t1.cds	ATCC64974_25120	SPB44868.1	['PF00775', 'PF04444']	['Dioxygenase', 'Catechol dioxygenase N terminus']	64.3545	-1.39723	0.376261	-3.71346	0.000204444	0.000765282
g7734.t1.cds	ATCC64974_84190	SPB50805.1	['PF08386']	['TAP-like protein']	1401.4	-1.39592	0.163176	-8.55468	1.18197e-17	1.99236e-16
g3557.t1.cds	ATCC64974_35570	SPB45920.1	['PF07690']	['Major Facilitator Superfamily']	203.79	-1.39532	0.255261	-5.46626	4.59617e-08	3.08547e-07
g10467.t1.cds	ATCC64974_104670*	SPB52864.1			262.738	-1.39391	0.197294	-7.06512	1.60478e-12	1.80337e-11
g1016.t1.cds	ATCC64974_6440	SPB42997.1	['PF03198', 'PF07983']	['Glucanosyltransferase', 'X8 domain']	12476.4	-1.39357	0.147646	-9.43859	3.77816e-21	8.02339e-20
g3112.t1.cds	ATCC64974_31120	SPB45472.1			157.589	-1.39321	0.255274	-5.4577	4.82332e-08	3.22206e-07
g4989.t1.cds	ATCC64974_49890	SPB47361.1	['PF00561']	['alpha/beta hydrolase fold']	385.811	-1.39312	0.161841	-8.60799	7.43498e-18	1.28746e-16
g3392.t1.cds	ATCC64974_33920	SPB45752.1	['PF13520']	['Amino acid permease']	3074.01	-1.39293	0.217567	-6.4023	1.5305e-10	1.38515e-09
g3715.t1.cds	ATCC64974_37150	SPB46078.1			52.6682	-1.39248	0.360733	-3.86015	0.000113315	0.000448275
g1991.t1.cds	ATCC64974_19910	SPB44345.1	['PF13855']	['Leucine rich repeat']	3055.5	-1.39161	0.193263	-7.2006	5.99467e-13	6.99141e-12
g3454.t1.cds	ATCC64974_34540	SPB45817.1	['PF08550', 'PF07573', 'PF00320']	['Fungal protein of unknown function (DUF1752)', 'Nitrogen regulatory protein AreA N terminus', 'GATA zinc finger']	1803.67	-1.38961	0.158087	-8.79015	1.49366e-18	2.70816e-17
g10756.t1.cds	ATCC64974_107560	SPB53154.1	['PF01073']	['3-beta hydroxysteroid dehydrogenase/isomerase family']	20.1337	-1.38948	0.539474	-2.57561	0.0100063	0.0244669
g5564.t1.cds	ATCC64974_55640	SPB47939.1			142.497	-1.38872	0.232796	-5.96539	2.44056e-09	1.91621e-08
g7788.t1.cds	ATCC64974_84730	SPB50859.1	['PF07976', 'PF01494']	['Phenol hydroxylase, C-terminal dimerisation domain', 'FAD binding domain']	291.168	-1.38605	0.195507	-7.08955	1.34547e-12	1.52148e-11
g2510.t1.cds	ATCC64974_25100	SPB44866.1	['PF00732', 'PF05199']	['GMC oxidoreductase', 'GMC oxidoreductase']	376.374	-1.38426	0.23554	-5.87694	4.17912e-09	3.17132e-08
g4703.t1.cds	ATCC64974_47030	SPB47074.1	['PF07859']	['alpha/beta hydrolase fold']	48.762	-1.38395	0.32832	-4.21526	2.49486e-05	0.000111864
g2789.t1.cds	ATCC64974_27890	SPB45148.1			107.18	-1.38307	0.30259	-4.57078	4.85906e-06	2.46448e-05
g10025.t1.cds	ATCC64974_100250	SPB52419.1	['PF00083']	['Sugar (and other) transporter']	94.2046	-1.38267	0.273331	-5.0586	4.22342e-07	2.47756e-06
g3809.t1.cds	ATCC64974_38090	SPB46172.1	['PF00289', 'PF08326', 'PF01039', 'PF00364', 'PF02785', 'PF02786']	['Biotin carboxylase, N-terminal domain', 'Acetyl-CoA carboxylase, central region', 'Carboxyl transferase domain', 'Biotin-requiring enzyme', 'Biotin carboxylase C-terminal domain', 'Carbamoyl-phosphate synthase L chain, ATP binding domain']	2634.39	-1.38145	0.158964	-8.69037	3.61264e-18	6.35777e-17
g7294.t1.cds	ATCC64974_72940	SPB49675.1	['PF02800', 'PF00044']	['Glyceraldehyde 3-phosphate dehydrogenase, C-terminal domain', 'Glyceraldehyde 3-phosphate dehydrogenase, NAD binding domain']	9569.51	-1.38015	0.169923	-8.12222	4.57726e-16	7.03411e-15
g10342.t1.cds	ATCC64974_103420	SPB52736.1	['PF07690']	['Major Facilitator Superfamily']	93.9212	-1.37866	0.260019	-5.30214	1.14455e-07	7.276e-07
g1885.t1.cds	ATCC64974_18850	SPB44239.1	['PF07859']	['alpha/beta hydrolase fold']	88.1383	-1.3754	0.303304	-4.53472	5.7681e-06	2.88753e-05
g4259.t1.cds	ATCC64974_42590	SPB46629.1			38.0564	-1.37511	0.412409	-3.33434	0.000855033	0.00279433
g3452.t1.cds	ATCC64974_34520*	SPB45814.1			651.007	-1.3731	0.232965	-5.89403	3.76897e-09	2.87551e-08
g1557.t1.cds	ATCC64974_15570	SPB43911.1	['PF01363']	['FYVE zinc finger']	202.985	-1.37253	0.199085	-6.89422	5.41625e-12	5.76238e-11
g5562.t1.cds	ATCC64974_55620	SPB47937.1	['PF00069']	['Protein kinase domain']	516.361	-1.372	0.204375	-6.71316	1.90456e-11	1.90597e-10
g5443.t1.cds	ATCC64974_54430	SPB47818.1			33.8356	-1.36926	0.465637	-2.94061	0.00327567	0.00923384
g7240.t1.cds	ATCC64974_72400	SPB49621.1	['PF07690']	['Major Facilitator Superfamily']	79.7018	-1.36653	0.309966	-4.40865	1.04016e-05	4.97176e-05
g10532.t1.cds	ATCC64974_105320	SPB52930.1	['PF07690']	['Major Facilitator Superfamily']	44.4925	-1.36604	0.354441	-3.85407	0.000116168	0.00045805
g6662.t1.cds	ATCC64974_66620	SPB49041.1	['PF09351']	['Domain of unknown function (DUF1993)']	39.3503	-1.36175	0.400317	-3.40166	0.000669772	0.00224116
g8392.t1.cds	ATCC64974_79500	SPB50335.1	['PF07690']	['Major Facilitator Superfamily']	61.0776	-1.36151	0.322069	-4.22738	2.36429e-05	0.000106408
g11077.t1.cds	ATCC64974_110770	SPB53477.1	['PF00026']	['Eukaryotic aspartyl protease']	1026.95	-1.36059	0.155699	-8.73859	2.36034e-18	4.18118e-17
g10321.t1.cds	ATCC64974_103210	SPB52715.1	['PF01156']	['Inosine-uridine preferring nucleoside hydrolase']	801.782	-1.36055	0.144306	-9.42821	4.17142e-21	8.7893e-20
g5828.t1.cds	ATCC64974_58280	SPB48203.1			959.606	-1.35971	0.158461	-8.58072	9.42823e-18	1.61704e-16
g5237.t1.cds	ATCC64974_52370	SPB47609.1	['PF06687']	['SUR7/PalI family']	425.866	-1.35873	0.182371	-7.45037	9.30759e-14	1.17165e-12
g6519.t1.cds	ATCC64974_65190	SPB48898.1	['PF00294']	['pfkB family carbohydrate kinase']	239.22	-1.35859	0.189803	-7.15792	8.19116e-13	9.46106e-12
g6043.t1.cds	ATCC64974_59990	SPB48376.1	['PF00069']	['Protein kinase domain']	755.29	-1.35604	0.213097	-6.36347	1.97244e-10	1.76586e-09
g8400.t1.cds	ATCC64974_79580	SPB50343.1	['PF13191', 'PF17100']	['AAA ATPase domain', 'N-terminal domain of NWD NACHT-NTPase']	195.691	-1.35426	0.197705	-6.8499	7.38994e-12	7.74006e-11
g1205.t1.cds	ATCC64974_12050	SPB43559.1	['PF00173', 'PF04116']	['Cytochrome b5-like Heme/Steroid binding domain', 'Fatty acid hydroxylase superfamily']	805.979	-1.35418	0.268443	-5.04457	4.54535e-07	2.65523e-06
g7916.t1.cds	ATCC64974_74740	SPB49856.1	['PF03452']	['Anp1']	144.233	-1.35283	0.216831	-6.23911	4.40062e-10	3.77076e-09
g373.t1.cds	ATCC64974_10	SPB42352.1	['PF04116']	['Fatty acid hydroxylase superfamily']	3464.25	-1.35098	0.213246	-6.33529	2.36888e-10	2.1068e-09
g279.t1.cds	ATCC64974_10310	SPB43385.1	['PF07690']	['Major Facilitator Superfamily']	51.7009	-1.35083	0.484084	-2.79048	0.00526301	0.0139024
g10693.t1.cds	ATCC64974_106930	SPB53091.1	['PF10937']	['Ribosomal protein S36, mitochondrial']	102.641	-1.35008	0.292417	-4.61696	3.89408e-06	2.00331e-05
g1194.t1.cds	ATCC64974_11940	SPB43548.1			502.764	-1.34836	0.178989	-7.53317	4.95222e-14	6.39049e-13
g3104.t1.cds	ATCC64974_31040	SPB45464.1			1876.16	-1.34824	0.34142	-3.94892	7.8504e-05	0.000319827
g760.t1.cds	ATCC64974_3880	SPB42740.1	['PF04749']	['PLAC8 family']	828.511	-1.34674	0.175416	-7.67736	1.62404e-14	2.17371e-13
g5630.t1.cds	ATCC64974_56300	SPB48005.1	['PF13640']	['2OG-Fe(II) oxygenase superfamily']	21.5969	-1.34641	0.547421	-2.45955	0.013911	0.0325748
g10647.t1.cds	ATCC64974_106470	SPB53045.1	['PF00180']	['Isocitrate/isopropylmalate dehydrogenase']	1333.95	-1.34393	0.16774	-8.01195	1.129e-15	1.69162e-14
g9673.t1.cds	ATCC64974_96730	SPB52067.1	['PF09286']	['Pro-kumamolisin, activation domain']	2846.82	-1.34178	0.218341	-6.14536	7.978e-10	6.64094e-09
g10856.t1.cds	ATCC64974_108560	SPB53254.1	['PF10342']	['Ser-Thr-rich glycosyl-phosphatidyl-inositol-anchored membrane family']	465.52	-1.34139	0.160137	-8.37653	5.45112e-17	8.84312e-16
g4219.t1.cds	ATCC64974_42190	SPB46589.1	['PF01161']	['Phosphatidylethanolamine-binding protein']	23.9208	-1.34089	0.475933	-2.81739	0.00484159	0.0129285
g10868.t1.cds	ATCC64974_108680	SPB53266.1	['PF04082', 'PF00172']	['Fungal specific transcription factor domain', 'Fungal Zn(2)-Cys(6) binuclear cluster domain']	404.196	-1.33716	0.19847	-6.73734	1.61308e-11	1.62331e-10
g1705.t1.cds	ATCC64974_17050	SPB44059.1	['PF15406']	['Pleckstrin homology domain']	3178.81	-1.33613	0.215646	-6.19593	5.79428e-10	4.90264e-09
g7527.t1.cds	ATCC64974_86540	SPB51042.1	['PF07859']	['alpha/beta hydrolase fold']	325.874	-1.33549	0.179334	-7.44692	9.55462e-14	1.19994e-12
g6358.t1.cds	ATCC64974_63580	SPB48736.1			43.6101	-1.33314	0.385963	-3.45405	0.000552232	0.0018823
g1685.t1.cds	ATCC64974_16850	SPB44039.1	['PF00122', 'PF00403', 'PF00403', 'PF00403', 'PF00403', 'PF00702']	['E1-E2 ATPase', 'Heavy-metal-associated domain', 'Heavy-metal-associated domain', 'Heavy-metal-associated domain', 'Heavy-metal-associated domain', 'haloacid dehalogenase-like hydrolase']	1581.13	-1.33245	0.198222	-6.72202	1.79219e-11	1.79853e-10
g2714.t1.cds	ATCC64974_27140	SPB45073.1	['PF14226', 'PF03171']	['non-haem dioxygenase in morphine synthesis N-terminal', '2OG-Fe(II) oxygenase superfamily']	63.6118	-1.33112	0.386916	-3.44034	0.000580989	0.00197284
g2861.t1.cds	ATCC64974_28610	SPB45220.1	['PF05368']	['NmrA-like family']	31.811	-1.33043	0.422247	-3.15083	0.00162806	0.00494468
g142.t1.cds	ATCC64974_8940	SPB43248.1	['PF00400', 'PF00400', 'PF00400', 'PF00400']	['WD domain, G-beta repeat', 'WD domain, G-beta repeat', 'WD domain, G-beta repeat', 'WD domain, G-beta repeat']	46.0543	-1.32998	0.381816	-3.4833	0.00049527	0.00170866
g2495.t1.cds	ATCC64974_24950	SPB44851.1	['PF03169']	['OPT oligopeptide transporter protein']	30.495	-1.3277	0.464583	-2.85783	0.00426549	0.0116114
g9545.t1.cds	ATCC64974_95450	SPB51938.1	['PF00172']	['Fungal Zn(2)-Cys(6) binuclear cluster domain']	597.219	-1.32636	0.419521	-3.1616	0.00156904	0.00478428
g8566.t1.cds	ATCC64974_81240	SPB50509.1	['PF00439', 'PF00439', 'PF17035']	['Bromodomain', 'Bromodomain', 'Bromodomain extra-terminal - transcription regulation']	693.448	-1.32623	0.180996	-7.3274	2.3466e-13	2.83802e-12
g602.t1.cds	ATCC64974_2300	SPB42582.1	['PF01975']	['Survival protein SurE']	105.496	-1.32509	0.300097	-4.41554	1.0076e-05	4.83756e-05
g1431.t1.cds	ATCC64974_14310	SPB43785.1			82.1556	-1.32497	0.309883	-4.27571	1.90528e-05	8.72048e-05
g8837.t1.cds	ATCC64974_88370	SPB51226.1			266.512	-1.32483	0.210979	-6.27942	3.39837e-10	2.94471e-09
g9729.t1.cds	ATCC64974_97290	SPB52123.1	['PF03171']	['2OG-Fe(II) oxygenase superfamily']	71.3765	-1.32382	0.355379	-3.72511	0.000195232	0.0007336
g3406.t1.cds	ATCC64974_34060	SPB45766.1	['PF01755']	['Glycosyltransferase family 25 (LPS biosynthesis protein)']	689.181	-1.32288	0.263462	-5.02114	5.13663e-07	2.9649e-06
g2462.t1.cds	ATCC64974_24620	SPB44818.1	['PF01019']	['Gamma-glutamyltranspeptidase']	995.831	-1.32288	0.139999	-9.44921	3.41392e-21	7.26419e-20
g1616.t1.cds	ATCC64974_16160	SPB43970.1			49.9235	-1.32208	0.328287	-4.02723	5.6439e-05	0.00023682
g5303.t1.cds	ATCC64974_53030	SPB47675.1	['PF08101']	['Domain of unknown function (DUF1708)']	661.684	-1.32166	0.154594	-8.54919	1.23958e-17	2.08621e-16
g5598.t1.cds	ATCC64974_55980	SPB47973.1	['PF05057']	['Putative serine esterase (DUF676)']	154.313	-1.32101	0.214345	-6.16301	7.13739e-10	5.98742e-09
g6018.t1.cds	ATCC64974_59740	SPB48349.1	['PF00293', 'PF01008']	['NUDIX domain', 'Initiation factor 2 subunit family']	256.557	-1.31673	0.33114	-3.97635	6.998e-05	0.000288147
g5857.t1.cds	ATCC64974_58570	SPB48232.1	['PF00175', 'PF00970']	['Oxidoreductase NAD-binding domain', 'Oxidoreductase FAD-binding domain']	373.044	-1.31435	0.165866	-7.92419	2.29641e-15	3.3298e-14
g2644.t1.cds	ATCC64974_26440	SPB45002.1	['PF11563']	['Protoglobin']	380.963	-1.31235	0.35313	-3.71633	0.000202139	0.000757443
g2924.t1.cds	ATCC64974_29240	SPB45283.1	['PF13673']	['Acetyltransferase (GNAT) domain']	209.903	-1.30969	0.36216	-3.61634	0.000298801	0.00107808
g9521.t1.cds	ATCC64974_95210	SPB51914.1			66.0557	-1.30887	0.394656	-3.31649	0.000911567	0.00295492
g4664.t1.cds	ATCC64974_46640	SPB47034.1			78.876	-1.30877	0.320268	-4.08649	4.37944e-05	0.000188079
g1276.t1.cds	ATCC64974_12760	SPB43630.1			238.266	-1.30655	0.204624	-6.38512	1.71262e-10	1.54351e-09
g451.t1.cds	ATCC64974_790	SPB42430.1			3223.96	-1.3059	0.167462	-7.79822	6.27882e-15	8.74012e-14
g4033.t1.cds	ATCC64974_40330	SPB46400.1			541.226	-1.30404	0.248225	-5.25347	1.49262e-07	9.31852e-07
g1893.t1.cds	ATCC64974_18930	SPB44247.1	['PF00646']	['F-box domain']	178.696	-1.30051	0.255808	-5.08393	3.69711e-07	2.18545e-06
g1333.t1.cds	ATCC64974_13330	SPB43687.1	['PF13561']	['Enoyl-(Acyl carrier protein) reductase']	627.029	-1.29824	0.306157	-4.24045	2.23073e-05	0.000100775
g10962.t1.cds	ATCC64974_109620	SPB53362.1			253.279	-1.29716	0.240596	-5.39143	6.99001e-08	4.58687e-07
g3343.t1.cds	ATCC64974_33430	SPB45703.1	['PF00072', 'PF02518', 'PF00512']	['Response regulator receiver domain', 'Histidine kinase-, DNA gyrase B-, and HSP90-like ATPase', 'His Kinase A (phospho-acceptor) domain']	539.025	-1.29684	0.162154	-7.99755	1.26922e-15	1.87824e-14
g10265.t1.cds	ATCC64974_102650	SPB52659.1	['PF00083']	['Sugar (and other) transporter']	17.4495	-1.29604	0.533005	-2.43157	0.0150335	0.0348476
g424.t1.cds	ATCC64974_520	SPB42403.1	['PF00046']	['Homeobox domain']	985.44	-1.29571	0.14129	-9.17057	4.70504e-20	9.41706e-19
g7429.t1.cds	ATCC64974_85560	SPB50943.1			47.6498	-1.29531	0.378861	-3.41896	0.000628609	0.00211787
g1816.t1.cds	ATCC64974_18160	SPB44170.1			154.923	-1.29491	0.292057	-4.43377	9.26008e-06	4.4677e-05
g3361.t1.cds	ATCC64974_33610	SPB45721.1			3271.31	-1.29483	0.120468	-10.7483	6.03348e-27	1.75917e-25
g8126.t1.cds	ATCC64974_76840	SPB50066.1	['PF13424', 'PF13374']	['Tetratricopeptide repeat', 'Tetratricopeptide repeat']	2985.43	-1.29466	0.159597	-8.11204	4.97767e-16	7.62023e-15
g10204.t1.cds	ATCC64974_102040	SPB52598.1	['PF08603', 'PF01213', 'PF01213']	['Adenylate cyclase associated (CAP) C terminal', 'Adenylate cyclase associated (CAP) N terminal', 'Adenylate cyclase associated (CAP) N terminal']	159.241	-1.29338	0.2158	-5.99346	2.05429e-09	1.62714e-08
g712.t1.cds	ATCC64974_3400	SPB42692.1	['PF00067']	['Cytochrome P450']	78.2002	-1.29128	0.393332	-3.28292	0.00102739	0.00328497
g9296.t1.cds	ATCC64974_92960	SPB51686.1	['PF01546', 'PF07687']	['Peptidase family M20/M25/M40', 'Peptidase dimerisation domain']	68.8769	-1.29066	0.326979	-3.94723	7.90595e-05	0.000321847
g1019.t1.cds	ATCC64974_6470	SPB43000.1	['PF00557']	['Metallopeptidase family M24']	243.004	-1.29041	0.214064	-6.02812	1.65875e-09	1.32848e-08
g3057.t1.cds	ATCC64974_30570	SPB45417.1	['PF07690']	['Major Facilitator Superfamily']	348.237	-1.28979	0.176553	-7.30538	2.76487e-13	3.32054e-12
g5018.t1.cds	ATCC64974_50180	SPB47390.1	['PF12271']	['Chitin synthase III catalytic subunit']	330.22	-1.28906	0.186089	-6.92711	4.29528e-12	4.63375e-11
g1966.t1.cds	ATCC64974_19660	SPB44320.1	['PF00233']	["3'5'-cyclic nucleotide phosphodiesterase"]	1037.88	-1.28875	0.182553	-7.05956	1.67031e-12	1.87311e-11
g1466.t1.cds	ATCC64974_14660	SPB43820.1	['PF00083']	['Sugar (and other) transporter']	493.311	-1.28709	0.171864	-7.48898	6.94089e-14	8.80922e-13
g507.t1.cds	ATCC64974_1350	SPB42486.1	['PF00171']	['Aldehyde dehydrogenase family']	56.9014	-1.28542	0.318241	-4.03914	5.36482e-05	0.000225988
g9730.t1.cds	ATCC64974_97300	SPB52124.1			180.739	-1.28526	0.240138	-5.35219	8.68984e-08	5.61353e-07
g7766.t1.cds	ATCC64974_84510	SPB50837.1	['PF13508']	['Acetyltransferase (GNAT) domain']	297.93	-1.28499	0.182734	-7.03204	2.03532e-12	2.25664e-11
g2044.t1.cds	ATCC64974_20440	SPB44398.1	['PF02423']	['Ornithine cyclodeaminase/mu-crystallin family']	161.01	-1.2838	0.25314	-5.0715	3.94698e-07	2.32551e-06
g9531.t1.cds	ATCC64974_95310	SPB51924.1	['PF00069']	['Protein kinase domain']	171.043	-1.28371	0.204139	-6.28841	3.2074e-10	2.79495e-09
g335.t1.cds	ATCC64974_10870	SPB43441.1			47.6164	-1.28091	0.473286	-2.70642	0.00680136	0.0174656
g1581.t1.cds	ATCC64974_15810	SPB43935.1			455.657	-1.27807	0.177478	-7.20131	5.96375e-13	6.96288e-12
g8855.t1.cds	ATCC64974_88550	SPB51244.1	['PF03446', 'PF00393']	['NAD binding domain of 6-phosphogluconate dehydrogenase', '6-phosphogluconate dehydrogenase, C-terminal domain']	3902.87	-1.27799	0.121811	-10.4915	9.44686e-26	2.59982e-24
g1392.t1.cds	ATCC64974_13920	SPB43746.1	['PF04082']	['Fungal specific transcription factor domain']	100.853	-1.27772	0.302396	-4.22532	2.38603e-05	0.000107341
g10196.t1.cds	ATCC64974_101960	SPB52590.1	['PF07690']	['Major Facilitator Superfamily']	276.225	-1.27741	0.270529	-4.72188	2.33669e-06	1.24855e-05
g6250.t1.cds	ATCC64974_62060	SPB48584.1	['PF12895', 'PF13181', 'PF00515']	['Anaphase-promoting complex, cyclosome, subunit 3', 'Tetratricopeptide repeat', 'Tetratricopeptide repeat']	1157.52	-1.2768	0.169944	-7.51304	5.77693e-14	7.40161e-13
g499.t1.cds	ATCC64974_1270	SPB42478.1	['PF00082']	['Subtilase family']	168.913	-1.27672	0.264254	-4.83141	1.35569e-06	7.43529e-06
g9101.t1.cds	ATCC64974_91010	SPB51490.1			185.312	-1.27618	0.211552	-6.03247	1.61468e-09	1.29897e-08
g1867.t1.cds	ATCC64974_18670	SPB44221.1	['PF07690']	['Major Facilitator Superfamily']	216.329	-1.27594	0.357913	-3.56494	0.000363946	0.00128983
g4108.t1.cds	ATCC64974_41080	SPB46478.1			28.7731	-1.27358	0.423413	-3.00788	0.00263078	0.00758035
g4940.t1.cds	ATCC64974_49400	SPB47312.1	['PF07690']	['Major Facilitator Superfamily']	25.1879	-1.27326	0.47616	-2.67402	0.00749488	0.0189577
g8906.t1.cds	ATCC64974_89060	SPB51295.1	['PF00172', 'PF04082']	['Fungal Zn(2)-Cys(6) binuclear cluster domain', 'Fungal specific transcription factor domain']	48.9587	-1.27316	0.332675	-3.82705	0.000129689	0.000505085
g5054.t1.cds	ATCC64974_50540	SPB47426.1	['PF01218']	['Coproporphyrinogen III oxidase']	218.104	-1.27292	0.330004	-3.85729	0.000114653	0.000452736
g7867.t1.cds	ATCC64974_74250	SPB49807.1	['PF13920']	['Zinc finger, C3HC4 type (RING finger)']	282.472	-1.26768	0.214026	-5.92304	3.1605e-09	2.44237e-08
g8170.t1.cds	ATCC64974_77280	SPB50113.1	['PF12454']	['GPI-anchored cell wall organization protein']	8563.37	-1.2673	0.122002	-10.3875	2.82548e-25	7.5636e-24
g2439.t1.cds	ATCC64974_24390	SPB44794.1			302.986	-1.26672	0.288056	-4.3975	1.09507e-05	5.21111e-05
g10735.t1.cds	ATCC64974_107350	SPB53133.1	['PF05719']	['Golgi phosphoprotein 3 (GPP34)']	376.553	-1.26587	0.186961	-6.77074	1.28123e-11	1.30272e-10
g2974.t1.cds	ATCC64974_29740	SPB45333.1			517.037	-1.26555	0.384735	-3.2894	0.00100401	0.0032169
g4947.t1.cds	ATCC64974_49470	SPB47319.1	['PF07716']	['Basic region leucine zipper']	204.32	-1.26356	0.193134	-6.54239	6.05436e-11	5.75457e-10
g5003.t1.cds	ATCC64974_50030	SPB47375.1			94.6314	-1.26301	0.261993	-4.82077	1.43006e-06	7.82328e-06
g403.t1.cds	ATCC64974_310	SPB42382.1	['PF00106']	['short chain dehydrogenase']	393.03	-1.26107	0.217195	-5.80617	6.39163e-09	4.72928e-08
g9625.t1.cds	ATCC64974_96250	SPB52019.1			281.368	-1.26087	0.276068	-4.56725	4.94164e-06	2.50401e-05
g9785.t1.cds	ATCC64974_97850	SPB52179.1	['PF14288', 'PF02364']	['1,3-beta-glucan synthase subunit FKS1, domain-1', '1,3-beta-glucan synthase component']	21996.9	-1.26067	0.145639	-8.65613	4.88052e-18	8.54726e-17
g9512.t1.cds	ATCC64974_95120	SPB51905.1	['PF01504']	['Phosphatidylinositol-4-phosphate 5-Kinase']	1138.59	-1.26032	0.211745	-5.95207	2.64776e-09	2.06537e-08
g2518.t1.cds	ATCC64974_25180*	SPB44874.1	['PF01968', 'PF02538', 'PF05378']	['Hydantoinase/oxoprolinase', 'Hydantoinase B/oxoprolinase', 'Hydantoinase/oxoprolinase N-terminal region']	2459.13	-1.26032	0.133086	-9.46996	2.79944e-21	6.02801e-20
g10823.t1.cds	ATCC64974_108230	SPB53221.1	['PF05995']	['Cysteine dioxygenase type I']	46.6359	-1.25892	0.376454	-3.34416	0.000825334	0.00270383
g4650.t1.cds	ATCC64974_46500	SPB47020.1			4258.02	-1.25816	0.122144	-10.3007	6.99857e-25	1.837e-23
g5614.t1.cds	ATCC64974_56140	SPB47989.1	['PF04909']	['Amidohydrolase']	94.6162	-1.25683	0.371037	-3.38733	0.000705752	0.00235207
g4511.t1.cds	ATCC64974_45110	SPB46881.1	['PF03856']	['Beta-glucosidase (SUN family)']	1389.68	-1.25598	0.133381	-9.41648	4.66474e-21	9.8096e-20
g5760.t1.cds	ATCC64974_57600	SPB48135.1	['PF13246', 'PF00689', 'PF00690', 'PF00122']	['Cation transport ATPase (P-type)', 'Cation transporting ATPase, C-terminus', 'Cation transporter/ATPase, N-terminus', 'E1-E2 ATPase']	1020.94	-1.25557	0.137799	-9.1116	8.11727e-20	1.60677e-18
g6085.t1.cds	ATCC64974_60410	SPB48418.1	['PF00153', 'PF00153', 'PF00153']	['Mitochondrial carrier protein', 'Mitochondrial carrier protein', 'Mitochondrial carrier protein']	42.8274	-1.2542	0.537746	-2.33233	0.0196834	0.0441006
g6730.t1.cds	ATCC64974_67300	SPB49109.1			1849.15	-1.25152	0.388381	-3.22241	0.00127117	0.00396978
g4667.t1.cds	ATCC64974_46670	SPB47037.1	['PF03815']	['LCCL domain']	88.2232	-1.25054	0.291128	-4.2955	1.74298e-05	8.02872e-05
g3063.t1.cds	ATCC64974_30630	SPB45423.1			29.6197	-1.25013	0.48855	-2.55886	0.0105016	0.0255448
g6164.t1.cds	ATCC64974_61200	SPB48498.1	['PF00082']	['Subtilase family']	668.941	-1.24881	0.211265	-5.91113	3.39764e-09	2.60881e-08
g3376.t1.cds	ATCC64974_33760	SPB45736.1	['PF07690']	['Major Facilitator Superfamily']	101.785	-1.24852	0.345017	-3.61871	0.000296071	0.00106895
g7678.t1.cds	ATCC64974_83630	SPB50749.1			87.9925	-1.24842	0.281159	-4.44026	8.98501e-06	4.34081e-05
g4978.t1.cds	ATCC64974_49780	SPB47350.1	['PF13637', 'PF14420', 'PF12796', 'PF12796']	['Ankyrin repeats (many copies)', 'Clr5 domain', 'Ankyrin repeats (3 copies)', 'Ankyrin repeats (3 copies)']	388.654	-1.24785	0.204623	-6.09827	1.07225e-09	8.79654e-09
g3270.t1.cds	ATCC64974_32700	SPB45630.1	['PF00096', 'PF00096', 'PF00096', 'PF00096']	['Zinc finger, C2H2 type', 'Zinc finger, C2H2 type', 'Zinc finger, C2H2 type', 'Zinc finger, C2H2 type']	505.684	-1.24703	0.235783	-5.28889	1.23064e-07	7.80031e-07
g3910.t1.cds	ATCC64974_39100	SPB46276.1	['PF13641']	['Glycosyltransferase like family 2']	1162.57	-1.24553	0.155612	-8.0041	1.20342e-15	1.79564e-14
g6793.t1.cds	ATCC64974_67930	SPB49173.1	['PF00734', 'PF00150']	['Fungal cellulose binding domain', 'Cellulase (glycosyl hydrolase family 5)']	616.065	-1.24442	0.162328	-7.66613	1.7727e-14	2.36975e-13
g2771.t1.cds	ATCC64974_27710	SPB45130.1			222.345	-1.24339	0.199973	-6.21775	5.0432e-10	4.27848e-09
g4226.t1.cds	ATCC64974_42260	SPB46596.1	['PF01061', 'PF01061', 'PF00005', 'PF00005', 'PF14510', 'PF06422']	['ABC-2 type transporter', 'ABC-2 type transporter', 'ABC transporter', 'ABC transporter', 'ABC-transporter extracellular N-terminal', 'CDR ABC transporter']	137.201	-1.24281	0.248416	-5.00294	5.64631e-07	3.2452e-06
g5762.t1.cds	ATCC64974_57620	SPB48137.1			256.021	-1.24274	0.190735	-6.51554	7.24286e-11	6.8241e-10
g11102.t1.cds	ATCC64974_111020	SPB53502.1	['PF07690']	['Major Facilitator Superfamily']	291.868	-1.24258	0.229986	-5.40283	6.5597e-08	4.31763e-07
g6982.t1.cds	ATCC64974_69820	SPB49362.1			63.0493	-1.24162	0.324656	-3.8244	0.000131091	0.000510073
g1322.t1.cds	ATCC64974_13220	SPB43676.1	['PF13489']	['Methyltransferase domain']	504.898	-1.2414	0.174656	-7.10768	1.18007e-12	1.34148e-11
g1085.t1.cds	ATCC64974_7130	SPB43066.1	['PF11951']	['Fungal specific transcription factor domain']	74.2373	-1.2413	0.340443	-3.64613	0.000266216	0.000971564
g10254.t1.cds	ATCC64974_102540	SPB52648.1	['PF00550', 'PF07993', 'PF00501']	['Phosphopantetheine attachment site', 'Male sterility protein', 'AMP-binding enzyme']	38.3567	-1.24128	0.458016	-2.71012	0.00672591	0.0173007
g8926.t1.cds	ATCC64974_89260	SPB51315.1	['PF00648', 'PF00648']	['Calpain family cysteine protease', 'Calpain family cysteine protease']	1037.61	-1.24098	0.246455	-5.03533	4.77022e-07	2.76822e-06
g684.t1.cds	ATCC64974_3120	SPB42664.1	['PF11951']	['Fungal specific transcription factor domain']	371.9	-1.24048	0.162242	-7.64588	2.07527e-14	2.76054e-13
g1345.t1.cds	ATCC64974_13450	SPB43699.1	['PF08030', 'PF01794', 'PF08022']	['Ferric reductase NAD binding domain', 'Ferric reductase like transmembrane component', 'FAD-binding domain']	335.961	-1.24028	0.17977	-6.89924	5.22814e-12	5.58428e-11
g3808.t1.cds	ATCC64974_38080	SPB46171.1	['PF04880']	['NUDE protein, C-terminal conserved region']	486.892	-1.24023	0.168763	-7.34896	1.99761e-13	2.43231e-12
g2572.t1.cds	ATCC64974_25720	SPB44929.1	['PF12821', 'PF06738']	['Threonine/Serine exporter, ThrE', 'Putative threonine/serine exporter']	1422.25	-1.23954	0.239981	-5.16515	2.40247e-07	1.45852e-06
g9829.t1.cds	ATCC64974_98290	SPB52223.1			171.503	-1.2384	0.207816	-5.95908	2.53655e-09	1.9858e-08
g9243.t1.cds	ATCC64974_92430	SPB51633.1	['PF12900']	["Pyridoxamine 5'-phosphate oxidase"]	298.413	-1.23777	0.311091	-3.97881	6.92606e-05	0.000285621
g5434.t1.cds	ATCC64974_54340	SPB47808.1	['PF00348']	['Polyprenyl synthetase']	360.223	-1.2374	0.229746	-5.38597	7.20538e-08	4.71387e-07
g6152.t1.cds	ATCC64974_61080	SPB48486.1	['PF13639']	['Ring finger domain']	843.507	-1.23736	0.173446	-7.13394	9.7533e-13	1.11816e-11
g1484.t1.cds	ATCC64974_14840	SPB43838.1	['PF00170']	['bZIP transcription factor']	1165.87	-1.23721	0.195208	-6.3379	2.32924e-10	2.07325e-09
g7160.t1.cds	ATCC64974_71600	SPB49541.1			304.781	-1.23385	0.240657	-5.12701	2.94373e-07	1.76525e-06
g5039.t1.cds	ATCC64974_50390	SPB47411.1	['PF17119']	['Mitochondrial protein up-regulated during meiosis']	82.5902	-1.2332	0.280174	-4.40155	1.07481e-05	5.12604e-05
g3720.t1.cds	ATCC64974_37200	SPB46083.1	['PF07690']	['Major Facilitator Superfamily']	31.1335	-1.23177	0.466564	-2.64008	0.00828859	0.0207176
g9209.t1.cds	ATCC64974_92090	SPB51599.1			222.648	-1.23041	0.248787	-4.94563	7.58961e-07	4.29348e-06
g11013.t1.cds	ATCC64974_110130	SPB53413.1	['PF00892', 'PF13127']	['EamA-like transporter family', 'Protein of unknown function (DUF3955)']	793.411	-1.23017	0.195772	-6.28368	3.30658e-10	2.87673e-09
g4971.t1.cds	ATCC64974_49710	SPB47343.1	['PF07690']	['Major Facilitator Superfamily']	307.707	-1.23013	0.182504	-6.74028	1.58083e-11	1.59235e-10
g3982.t1.cds	ATCC64974_39820	SPB46349.1	['PF11374']	['Protein of unknown function (DUF3176)']	433.459	-1.22822	0.202385	-6.06873	1.28922e-09	1.05046e-08
g710.t1.cds	ATCC64974_3380	SPB42690.1	['PF16363']	['GDP-mannose 4,6 dehydratase']	769.287	-1.22763	0.143281	-8.56798	1.05317e-17	1.78922e-16
g4890.t1.cds	ATCC64974_48900	SPB47261.1	['PF00083']	['Sugar (and other) transporter']	791.736	-1.22718	0.219775	-5.58378	2.35346e-08	1.63695e-07
g10869.t1.cds	ATCC64974_108690	SPB53267.1	['PF04991', 'PF04991']	['LicD family', 'LicD family']	1137.76	-1.22513	0.192631	-6.35997	2.01798e-10	1.80215e-09
g9660.t1.cds	ATCC64974_96600	SPB52054.1	['PF00172', 'PF04082']	['Fungal Zn(2)-Cys(6) binuclear cluster domain', 'Fungal specific transcription factor domain']	446.446	-1.22493	0.175368	-6.98494	2.84987e-12	3.11178e-11
g182.t1.cds	ATCC64974_9340	SPB43288.1	['PF00083']	['Sugar (and other) transporter']	144.319	-1.22227	0.236516	-5.16779	2.36874e-07	1.43966e-06
g8602.t1.cds	ATCC64974_81600	SPB50545.1	['PF00046']	['Homeobox domain']	1653.43	-1.22077	0.134323	-9.08834	1.00562e-19	1.97607e-18
g10876.t1.cds	ATCC64974_108760	SPB53274.1	['PF00226']	['DnaJ domain']	1301.36	-1.22069	0.20354	-5.99731	2.00615e-09	1.59252e-08
g8410.t1.cds	ATCC64974_79680	SPB50353.1	['PF12063', 'PF00069']	['Domain of unknown function (DUF3543)', 'Protein kinase domain']	1568.22	-1.21973	0.155391	-7.84944	4.17883e-15	5.93174e-14
g6431.t1.cds	ATCC64974_64310	SPB48809.1	['PF12848', 'PF00005', 'PF00005']	['ABC transporter', 'ABC transporter', 'ABC transporter']	1244.4	-1.21914	0.189861	-6.42121	1.35199e-10	1.23291e-09
g7578.t1.cds	ATCC64974_82630	SPB50649.1	['PF00544']	['Pectate lyase']	36.1111	-1.21888	0.398785	-3.05649	0.00223943	0.0065507
g9683.t1.cds	ATCC64974_96830	SPB52077.1			756.891	-1.21755	0.248867	-4.89238	9.96229e-07	5.56856e-06
g6621.t1.cds	ATCC64974_66210	SPB49000.1	['PF00108', 'PF02803']	['Thiolase, N-terminal domain', 'Thiolase, C-terminal domain']	1198.82	-1.21673	0.128933	-9.43689	3.84014e-21	8.13898e-20
g10761.t1.cds	ATCC64974_107610	SPB53159.1			460.629	-1.21466	0.191993	-6.32661	2.50609e-10	2.21786e-09
g4090.t1.cds	ATCC64974_40900	SPB46460.1	['PF11951']	['Fungal specific transcription factor domain']	119.662	-1.21439	0.28569	-4.25072	2.13083e-05	9.67482e-05
g6567.t1.cds	ATCC64974_65670	SPB48946.1			53.2287	-1.21401	0.390066	-3.11231	0.00185628	0.00554724
g979.t1.cds	ATCC64974_6070	SPB42960.1			102.936	-1.21386	0.313066	-3.87734	0.000105605	0.00042055
g7882.t1.cds	ATCC64974_74400	SPB49822.1	['PF00072']	['Response regulator receiver domain']	436.541	-1.21373	0.181123	-6.70114	2.06794e-11	2.06183e-10
g1460.t1.cds	ATCC64974_14600	SPB43814.1	['PF00069']	['Protein kinase domain']	1346.87	-1.21179	0.160455	-7.55221	4.27946e-14	5.56227e-13
g1793.t1.cds	ATCC64974_17930	SPB44147.1	['PF05875']	['Ceramidase']	296.868	-1.21144	0.250469	-4.8367	1.32013e-06	7.25384e-06
g2101.t1.cds	ATCC64974_21010	SPB44455.1	['PF00172', 'PF04082']	['Fungal Zn(2)-Cys(6) binuclear cluster domain', 'Fungal specific transcription factor domain']	178.008	-1.21071	0.20621	-5.87123	4.32566e-09	3.27016e-08
g4178.t1.cds	ATCC64974_41780	SPB46548.1	['PF00324']	['Amino acid permease']	323.6	-1.21046	0.193059	-6.26988	3.61332e-10	3.12094e-09
g2443.t1.cds	ATCC64974_24430	SPB44798.1	['PF00566']	['Rab-GTPase-TBC domain']	1041.02	-1.21015	0.147544	-8.20195	2.36518e-16	3.69256e-15
g1538.t1.cds	ATCC64974_15380	SPB43892.1	['PF03972']	['MmgE/PrpD family']	1892.84	-1.209	0.168235	-7.1864	6.65204e-13	7.7497e-12
g746.t1.cds	ATCC64974_3740	SPB42726.1	['PF00544']	['Pectate lyase']	42.6838	-1.20865	0.351367	-3.43985	0.000582043	0.0019758
g7884.t1.cds	ATCC64974_74420	SPB49824.1	['PF00018']	['SH3 domain']	622.409	-1.20844	0.176199	-6.85838	6.96475e-12	7.33031e-11
g1881.t1.cds	ATCC64974_18810	SPB44235.1	['PF00627', 'PF12763', 'PF12763', 'PF12763']	['UBA/TS-N domain', 'Cytoskeletal-regulatory complex EF hand', 'Cytoskeletal-regulatory complex EF hand', 'Cytoskeletal-regulatory complex EF hand']	850.237	-1.20834	0.15259	-7.91887	2.3967e-15	3.45663e-14
g9949.t1.cds	ATCC64974_99490	SPB52343.1	['PF00627', 'PF00240']	['UBA/TS-N domain', 'Ubiquitin family']	696.292	-1.20684	0.153211	-7.87698	3.35395e-15	4.8051e-14
g1230.t1.cds	ATCC64974_12300	SPB43584.1	['PF04082', 'PF00172']	['Fungal specific transcription factor domain', 'Fungal Zn(2)-Cys(6) binuclear cluster domain']	529.42	-1.20567	0.167397	-7.20249	5.91218e-13	6.91014e-12
g7844.t1.cds	ATCC64974_74020	SPB49784.1			46.2364	-1.20533	0.337811	-3.56805	0.000359644	0.0012771
g1527.t1.cds	ATCC64974_15270	SPB43881.1	['PF04082', 'PF00172']	['Fungal specific transcription factor domain', 'Fungal Zn(2)-Cys(6) binuclear cluster domain']	265.198	-1.20079	0.193831	-6.19505	5.8267e-10	4.92621e-09
g6480.t1.cds	ATCC64974_64800	SPB48859.1	['PF04082', 'PF00172']	['Fungal specific transcription factor domain', 'Fungal Zn(2)-Cys(6) binuclear cluster domain']	32.7576	-1.20047	0.486923	-2.46542	0.0136854	0.0321092
g10137.t1.cds	ATCC64974_101370	SPB52531.1	['PF01428']	['AN1-like Zinc finger']	279.007	-1.20028	0.243374	-4.93186	8.14512e-07	4.59329e-06
g6999.t1.cds	ATCC64974_69990	SPB49379.1	['PF01266']	['FAD dependent oxidoreductase']	106.62	-1.19996	0.253599	-4.73171	2.22642e-06	1.19317e-05
g10801.t1.cds	ATCC64974_108010	SPB53199.1	['PF03062']	['MBOAT, membrane-bound O-acyltransferase family']	80.8673	-1.1974	0.2764	-4.33211	1.47687e-05	6.8793e-05
g5032.t1.cds	ATCC64974_50320	SPB47404.1	['PF01323']	['DSBA-like thioredoxin domain']	91.6027	-1.19703	0.287647	-4.16144	3.16245e-05	0.000139024
g1215.t1.cds	ATCC64974_12150	SPB43569.1	['PF13513', 'PF03810']	['HEAT-like repeat', 'Importin-beta N-terminal domain']	1570.88	-1.1946	0.184536	-6.47352	9.57443e-11	8.90422e-10
g4821.t1.cds	ATCC64974_48210	SPB47192.1			422.936	-1.19441	0.191009	-6.25313	4.02311e-10	3.45827e-09
g8540.t1.cds	ATCC64974_80980	SPB50483.1	['PF00505']	['HMG (high mobility group) box']	49.8497	-1.19391	0.358966	-3.32596	0.000881149	0.00287185
g5560.t1.cds	ATCC64974_55600	SPB47935.1	['PF13450']	['NAD(P)-binding Rossmann-like domain']	1317.76	-1.1933	0.134306	-8.88492	6.39681e-19	1.19392e-17
g719.t1.cds	ATCC64974_3470	SPB42699.1	['PF00083']	['Sugar (and other) transporter']	151.192	-1.19268	0.300168	-3.97338	7.08591e-05	0.00029121
g9674.t1.cds	ATCC64974_96740	SPB52068.1			325.125	-1.19235	0.177165	-6.73016	1.69482e-11	1.70398e-10
g1718.t1.cds	ATCC64974_17180	SPB44072.1			25.9909	-1.19113	0.459004	-2.59504	0.00945797	0.0232951
g3513.t1.cds	ATCC64974_35130	SPB45876.1	['PF00568']	['WH1 domain']	146.473	-1.18943	0.226382	-5.25408	1.48763e-07	9.29812e-07
g8918.t1.cds	ATCC64974_89180	SPB51307.1			177.159	-1.18916	0.257469	-4.61864	3.86259e-06	1.98901e-05
g8352.t1.cds	ATCC64974_79100	SPB50295.1			1381.28	-1.18906	0.167562	-7.09625	1.28186e-12	1.45413e-11
g685.t1.cds	ATCC64974_3130	SPB42665.1	['PF07690']	['Major Facilitator Superfamily']	264.586	-1.18897	0.190101	-6.2544	3.99055e-10	3.43576e-09
g3230.t1.cds	ATCC64974_32300	SPB45590.1	['PF08609', 'PF13646']	['Nucleotide exchange factor Fes1', 'HEAT repeats']	78.059	-1.18745	0.315369	-3.76527	0.000166366	0.000634414
g1360.t1.cds	ATCC64974_13600	SPB43714.1	['PF04749']	['PLAC8 family']	289.646	-1.18722	0.291159	-4.07755	4.55123e-05	0.000194681
g5528.t1.cds	ATCC64974_55280	SPB47903.1	['PF07690']	['Major Facilitator Superfamily']	60.0165	-1.18577	0.312161	-3.7986	0.000145516	0.000561178
g4824.t1.cds	ATCC64974_48240	SPB47195.1	['PF00782']	['Dual specificity phosphatase, catalytic domain']	1721.66	-1.18547	0.193052	-6.14066	8.21769e-10	6.82993e-09
g5581.t1.cds	ATCC64974_55810	SPB47956.1	['PF00566']	['Rab-GTPase-TBC domain']	327.721	-1.18423	0.198613	-5.96253	2.48365e-09	1.94721e-08
g3984.t1.cds	ATCC64974_39840	SPB46351.1			41.3871	-1.18288	0.371844	-3.18111	0.00146711	0.0045066
g143.t1.cds	ATCC64974_8950	SPB43249.1	['PF13840']	['ACT domain']	318.517	-1.18272	0.220526	-5.36319	8.17639e-08	5.31687e-07
g6511.t1.cds	ATCC64974_65110	SPB48890.1	['PF07738']	['Sad1 / UNC-like C-terminal']	464.376	-1.1821	0.195412	-6.04928	1.45497e-09	1.17487e-08
g653.t1.cds	ATCC64974_2810	SPB42633.1			242.242	-1.18173	0.187495	-6.30274	2.92431e-10	2.5586e-09
g7925.t1.cds	ATCC64974_74830	SPB49865.1	['PF03959']	['Serine hydrolase (FSH1)']	219.014	-1.18027	0.242139	-4.87435	1.09166e-06	6.07366e-06
g717.t1.cds	ATCC64974_3450	SPB42697.1	['PF13881']	['Ubiquitin-2 like Rad60 SUMO-like']	311.618	-1.17976	0.182177	-6.4759	9.42472e-11	8.78013e-10
g4683.t1.cds	ATCC64974_46830	SPB47053.1	['PF06985']	['Heterokaryon incompatibility protein (HET)']	510.744	-1.17916	0.211298	-5.58054	2.3978e-08	1.66457e-07
g10933.t1.cds	ATCC64974_109330	SPB53331.1	['PF11701']	['Myosin-binding striated muscle assembly central']	1338.14	-1.17911	0.17741	-6.64625	3.00647e-11	2.94853e-10
g10034.t1.cds	ATCC64974_100340	SPB52428.1	['PF00175', 'PF00258', 'PF00667']	['Oxidoreductase NAD-binding domain', 'Flavodoxin', 'FAD binding domain']	1934.99	-1.17687	0.19327	-6.08927	1.13423e-09	9.28384e-09
g2653.t1.cds	ATCC64974_26530	SPB45011.1	['PF00067']	['Cytochrome P450']	447.598	-1.17675	0.307698	-3.82436	0.000131112	0.000510073
g3053.t1.cds	ATCC64974_30530	SPB45413.1	['PF12814']	['Meiotic cell cortex C-terminal pleckstrin homology']	2393.91	-1.17463	0.1764	-6.6589	2.75876e-11	2.71052e-10
g8178.t1.cds	ATCC64974_77360	SPB50121.1	['PF00487', 'PF08557']	['Fatty acid desaturase', 'Sphingolipid Delta4-desaturase (DES)']	77.3864	-1.17259	0.294056	-3.98763	6.67373e-05	0.000275953
g1994.t1.cds	ATCC64974_19940	SPB44348.1	['PF10446']	['Protein of unknown function (DUF2457)']	2692.5	-1.17247	0.35981	-3.25857	0.00111976	0.00354773
g5031.t1.cds	ATCC64974_50310	SPB47403.1	['PF00300', 'PF00300', 'PF01591', 'PF01591']	['Histidine phosphatase superfamily (branch 1)', 'Histidine phosphatase superfamily (branch 1)', '6-phosphofructo-2-kinase', '6-phosphofructo-2-kinase']	710.46	-1.17186	0.258228	-4.53807	5.67723e-06	2.84733e-05
g9112.t1.cds	ATCC64974_91120	SPB51501.1	['PF11951', 'PF00172']	['Fungal specific transcription factor domain', 'Fungal Zn(2)-Cys(6) binuclear cluster domain']	264.379	-1.17058	0.182611	-6.41024	1.45292e-10	1.31936e-09
g4960.t1.cds	ATCC64974_49600	SPB47332.1	['PF02887', 'PF00224']	['Pyruvate kinase, alpha/beta domain', 'Pyruvate kinase, barrel domain']	3377.39	-1.17002	0.159323	-7.34365	2.07851e-13	2.52796e-12
g3986.t1.cds	ATCC64974_39860	SPB46353.1	['PF11951']	['Fungal specific transcription factor domain']	140.401	-1.16989	0.250151	-4.67673	2.91482e-06	1.52943e-05
g5889.t1.cds	ATCC64974_62730	SPB48651.1	['PF01699', 'PF01699']	['Sodium/calcium exchanger protein', 'Sodium/calcium exchanger protein']	1095.33	-1.1689	0.152044	-7.6879	1.49572e-14	2.00944e-13
g8442.t1.cds	ATCC64974_80000	SPB50385.1	['PF00857']	['Isochorismatase family']	378.662	-1.16742	0.18377	-6.35265	2.11642e-10	1.88538e-09
g3144.t1.cds	ATCC64974_31440	SPB45504.1	['PF02187']	['Growth-Arrest-Specific Protein 2 Domain']	565.716	-1.16643	0.21517	-5.42098	5.92728e-08	3.92291e-07
g3273.t1.cds	ATCC64974_32730	SPB45633.1	['PF09435']	['Fungal protein of unknown function (DUF2015)']	116.735	-1.16353	0.233496	-4.98311	6.25711e-07	3.56792e-06
g10486.t1.cds	ATCC64974_104860	SPB52883.1			70.1842	-1.16287	0.295164	-3.93974	8.1569e-05	0.000330939
g8260.t1.cds	ATCC64974_78180	SPB50203.1	['PF01490']	['Transmembrane amino acid transporter protein']	590.134	-1.15916	0.16438	-7.0517	1.76746e-12	1.97589e-11
g2189.t1.cds	ATCC64974_21890	SPB44544.1			289.641	-1.15579	0.25162	-4.59339	4.36095e-06	2.22545e-05
g6683.t1.cds	ATCC64974_66830	SPB49062.1	['PF02679']	['(2R)-phospho-3-sulfolactate synthase (ComA)']	117.006	-1.15488	0.257869	-4.47856	7.51471e-06	3.69165e-05
g3167.t1.cds	ATCC64974_31670	SPB45527.1	['PF07798']	['Protein of unknown function (DUF1640)']	51.705	-1.15479	0.319294	-3.61671	0.000298375	0.0010769
g9963.t1.cds	ATCC64974_99630	SPB52357.1			713.63	-1.1543	0.140244	-8.23064	1.86209e-16	2.93259e-15
g6150.t1.cds	ATCC64974_61060	SPB48484.1	['PF00172', 'PF11951']	['Fungal Zn(2)-Cys(6) binuclear cluster domain', 'Fungal specific transcription factor domain']	220.292	-1.15357	0.208046	-5.54479	2.94314e-08	2.0275e-07
g4990.t1.cds	ATCC64974_49900	SPB47362.1	['PF00840']	['Glycosyl hydrolase family 7']	953.629	-1.15322	0.176816	-6.52212	6.93186e-11	6.54619e-10
g193.t1.cds	ATCC64974_9450	SPB43299.1			149.498	-1.15272	0.260924	-4.41785	9.9688e-06	4.79035e-05
g2233.t1.cds	ATCC64974_22330	SPB44588.1	['PF00107']	['Zinc-binding dehydrogenase']	47.1597	-1.15204	0.331989	-3.47011	0.000520245	0.00178285
g7554.t1.cds	ATCC64974_82390	SPB50625.1	['PF00501', 'PF00501', 'PF00501', 'PF00501', 'PF00501', 'PF00550', 'PF00550', 'PF00550', 'PF00550', 'PF00668', 'PF00668', 'PF00668', 'PF00668', 'PF00668', 'PF00668']	['AMP-binding enzyme', 'AMP-binding enzyme', 'AMP-binding enzyme', 'AMP-binding enzyme', 'AMP-binding enzyme', 'Phosphopantetheine attachment site', 'Phosphopantetheine attachment site', 'Phosphopantetheine attachment site', 'Phosphopantetheine attachment site', 'Condensation domain', 'Condensation domain', 'Condensation domain', 'Condensation domain', 'Condensation domain', 'Condensation domain']	47469.6	-1.15016	0.178054	-6.45961	1.0497e-10	9.72869e-10
g1532.t1.cds	ATCC64974_15320	SPB43886.1	['PF00664', 'PF00664', 'PF00005', 'PF00005']	['ABC transporter transmembrane region', 'ABC transporter transmembrane region', 'ABC transporter', 'ABC transporter']	998.676	-1.14856	0.178015	-6.45206	1.10343e-10	1.01742e-09
g1013.t1.cds	ATCC64974_6410	SPB42994.1	['PF00400', 'PF00400', 'PF00400', 'PF00400', 'PF00400', 'PF00400', 'PF00400', 'PF00400', 'PF00400']	['WD domain, G-beta repeat', 'WD domain, G-beta repeat', 'WD domain, G-beta repeat', 'WD domain, G-beta repeat', 'WD domain, G-beta repeat', 'WD domain, G-beta repeat', 'WD domain, G-beta repeat', 'WD domain, G-beta repeat', 'WD domain, G-beta repeat']	686.651	-1.14742	0.225385	-5.09094	3.56296e-07	2.11426e-06
g5867.t1.cds	ATCC64974_58670	SPB48242.1			89.136	-1.147	0.344877	-3.32583	0.000881557	0.00287232
g4906.t1.cds	ATCC64974_49060	SPB47277.1			905.112	-1.14689	0.17567	-6.52864	6.63704e-11	6.28625e-10
g6158.t1.cds	ATCC64974_61140	SPB48492.1	['PF07690']	['Major Facilitator Superfamily']	51.9715	-1.14506	0.347934	-3.29102	0.000998261	0.00320513
g3366.t1.cds	ATCC64974_33660	SPB45726.1			205.633	-1.14478	0.263313	-4.34761	1.37626e-05	6.45246e-05
g6471.t1.cds	ATCC64974_64710	SPB48850.1	['PF01398', 'PF13012']	['JAB1/Mov34/MPN/PAD-1 ubiquitin protease', 'Maintenance of mitochondrial structure and function']	51.7889	-1.14439	0.399558	-2.86413	0.00418153	0.0114059
g2997.t1.cds	ATCC64974_29970	SPB45357.1			44.4747	-1.14347	0.387239	-2.95288	0.00314826	0.00890259
g3568.t1.cds	ATCC64974_35680	SPB45931.1	['PF12697']	['Alpha/beta hydrolase family']	31.8821	-1.14329	0.391889	-2.91738	0.00352988	0.00983987
g10886.t1.cds	ATCC64974_108860	SPB53284.1	['PF00069']	['Protein kinase domain']	1114.15	-1.14165	0.160421	-7.11656	1.10655e-12	1.26188e-11
g2996.t1.cds	ATCC64974_29960	SPB45356.1			645.312	-1.14132	0.183278	-6.22727	4.74636e-10	4.05735e-09
g3416.t1.cds	ATCC64974_34160	SPB45776.1	['PF00171']	['Aldehyde dehydrogenase family']	97.9965	-1.14099	0.349256	-3.26692	0.00108723	0.00345481
g7424.t1.cds	ATCC64974_85510	SPB50938.1	['PF03443']	['Glycosyl hydrolase family 61']	64.66	-1.14027	0.343341	-3.3211	0.00089665	0.00291533
g5408.t1.cds	ATCC64974_54080	SPB47782.1	['PF13257']	['Domain of unknown function (DUF4048)']	485.874	-1.13829	0.193055	-5.89619	3.71991e-09	2.84612e-08
g259.t1.cds	ATCC64974_10110	SPB43365.1	['PF11700']	['Vacuole effluxer Atg22 like']	211.264	-1.13826	0.19693	-5.77999	7.47046e-09	5.46753e-08
g6245.t1.cds	ATCC64974_62010	SPB48579.1	['PF00096', 'PF00096']	['Zinc finger, C2H2 type', 'Zinc finger, C2H2 type']	303.502	-1.13741	0.389557	-2.91975	0.00350317	0.00977805
g4596.t1.cds	ATCC64974_45960	SPB46966.1	['PF00923']	['Transaldolase/Fructose-6-phosphate aldolase']	1121.13	-1.13719	0.144851	-7.8508	4.13382e-15	5.88334e-14
g10303.t1.cds	ATCC64974_103030	SPB52697.1	['PF00350', 'PF01031']	['Dynamin family', 'Dynamin central region']	476.785	-1.13713	0.173201	-6.56538	5.19015e-11	4.95937e-10
g2693.t1.cds	ATCC64974_26930	SPB45052.1	['PF01266']	['FAD dependent oxidoreductase']	135.167	-1.1365	0.232396	-4.89036	1.00649e-06	5.62011e-06
g468.t1.cds	ATCC64974_960	SPB42447.1	['PF01485']	['IBR domain, a half RING-finger domain']	536.75	-1.13579	0.185237	-6.13156	8.70238e-10	7.20501e-09
g7069.t1.cds	ATCC64974_70690	SPB49449.1	['PF01676', 'PF06415']	['Metalloenzyme superfamily', 'BPG-independent PGAM N-terminus (iPGM_N)']	2421.72	-1.1348	0.14967	-7.58203	3.40178e-14	4.45369e-13
g4126.t1.cds	ATCC64974_41260	SPB46496.1	['PF07690']	['Major Facilitator Superfamily']	153.834	-1.13445	0.414677	-2.73575	0.00622379	0.0161245
g2836.t1.cds	ATCC64974_28360	SPB45195.1	['PF08552']	['Inositolphosphorylceramide synthase subunit Kei1']	203.641	-1.13276	0.250937	-4.51412	6.35792e-06	3.1608e-05
g3333.t1.cds	ATCC64974_33330	SPB45693.1	['PF05368']	['NmrA-like family']	30.142	-1.13207	0.472867	-2.39405	0.0166636	0.0380861
g195.t1.cds	ATCC64974_9470	SPB43301.1	['PF00656']	['Caspase domain']	988.75	-1.13081	0.188608	-5.99555	2.02803e-09	1.60752e-08
g10686.t1.cds	ATCC64974_106860	SPB53084.1	['PF00113', 'PF03952']	['Enolase, C-terminal TIM barrel domain', 'Enolase, N-terminal domain']	6524.68	-1.13001	0.130922	-8.63116	6.07321e-18	1.05845e-16
g8653.t1.cds	ATCC64974_82110	SPB50597.1	['PF11951', 'PF00172']	['Fungal specific transcription factor domain', 'Fungal Zn(2)-Cys(6) binuclear cluster domain']	4655.07	-1.12969	0.152268	-7.41906	1.17956e-13	1.46265e-12
g10825.t1.cds	ATCC64974_108250	SPB53223.1	['PF03221', 'PF04218']	['Tc5 transposase DNA-binding domain', 'CENP-B N-terminal DNA-binding domain']	1518.59	-1.12955	0.144371	-7.82392	5.12034e-15	7.20186e-14
g10882.t1.cds	ATCC64974_108820	SPB53280.1	['PF04389']	['Peptidase family M28']	275.844	-1.12838	0.176436	-6.39537	1.60157e-10	1.44705e-09
g103.t1.cds	ATCC64974_8550	SPB43209.1	['PF11496']	['Class II histone deacetylase complex subunits 2 and 3']	556.577	-1.12685	0.152275	-7.40013	1.36048e-13	1.67928e-12
g4479.t1.cds	ATCC64974_44790	SPB46849.1	['PF00198', 'PF02817', 'PF00364']	['2-oxoacid dehydrogenases acyltransferase (catalytic domain)', 'e3 binding domain', 'Biotin-requiring enzyme']	1302.97	-1.12678	0.141896	-7.94086	2.00786e-15	2.92319e-14
g5986.t1.cds	ATCC64974_59420	SPB48317.1			58.4273	-1.12623	0.401501	-2.80506	0.00503075	0.0133641
g4984.t1.cds	ATCC64974_49840	SPB47356.1			34.7757	-1.12614	0.398015	-2.82939	0.00466367	0.0125033
g7255.t1.cds	ATCC64974_72550	SPB49636.1	['PF13191']	['AAA ATPase domain']	362.185	-1.12592	0.33557	-3.35525	0.000792942	0.0026096
g1014.t1.cds	ATCC64974_6420	SPB42995.1			1019.16	-1.12522	0.241241	-4.66431	3.09661e-06	1.61774e-05
g880.t1.cds	ATCC64974_5080	SPB42861.1	['PF00083']	['Sugar (and other) transporter']	106.105	-1.12514	0.273833	-4.10887	3.97605e-05	0.000171987
g1689.t1.cds	ATCC64974_16890	SPB44043.1	['PF00172', 'PF04082']	['Fungal Zn(2)-Cys(6) binuclear cluster domain', 'Fungal specific transcription factor domain']	830.318	-1.12465	0.175327	-6.41459	1.412e-10	1.28329e-09
g2696.t1.cds	ATCC64974_26960	SPB45055.1	['PF01490']	['Transmembrane amino acid transporter protein']	1322.35	-1.12377	0.293611	-3.82743	0.000129487	0.00050448
g6844.t1.cds	ATCC64974_68440	SPB49224.1	['PF13520']	['Amino acid permease']	153.746	-1.12372	0.285256	-3.93933	8.17089e-05	0.000331382
g4057.t1.cds	ATCC64974_40570	SPB46424.1			501.972	-1.12338	0.155812	-7.20983	5.60238e-13	6.55515e-12
g1747.t1.cds	ATCC64974_17470	SPB44101.1	['PF01202']	['Shikimate kinase']	90.0969	-1.12244	0.288343	-3.89272	9.91278e-05	0.0003971
g10595.t1.cds	ATCC64974_105950	SPB52993.1	['PF01694']	['Rhomboid family']	68.588	-1.12239	0.283678	-3.95657	7.60348e-05	0.000310706
g2683.t1.cds	ATCC64974_26830	SPB45042.1	['PF00172']	['Fungal Zn(2)-Cys(6) binuclear cluster domain']	53.4054	-1.12236	0.405648	-2.76684	0.00566018	0.0148497
g10716.t1.cds	ATCC64974_107160	SPB53114.1	['PF04193', 'PF04193']	['PQ loop repeat', 'PQ loop repeat']	116.809	-1.12194	0.323941	-3.46341	0.000533375	0.00182263
g6397.t1.cds	ATCC64974_63970	SPB48775.1	['PF07690']	['Major Facilitator Superfamily']	363.719	-1.1213	0.160282	-6.99578	2.63784e-12	2.89787e-11
g669.t1.cds	ATCC64974_2970	SPB42649.1	['PF00120', 'PF04909']	['Glutamine synthetase, catalytic domain', 'Amidohydrolase']	334.361	-1.12078	0.208191	-5.38343	7.30779e-08	4.77507e-07
g10920.t1.cds	ATCC64974_109200	SPB53318.1	['PF03484', 'PF03483']	['tRNA synthetase B5 domain', 'B3/4 domain']	339.8	-1.12026	0.182143	-6.15046	7.72603e-10	6.44613e-09
g3915.t1.cds	ATCC64974_39150	SPB46281.1	['PF03949', 'PF00390']	['Malic enzyme, NAD binding domain', 'Malic enzyme, N-terminal domain']	786.591	-1.11793	0.171297	-6.52629	6.742e-11	6.38006e-10
g5870.t1.cds	ATCC64974_58700	SPB48245.1	['PF02487']	['CLN3 protein']	345.078	-1.11786	0.166941	-6.69613	2.14016e-11	2.13186e-10
g9088.t1.cds	ATCC64974_90880	SPB51477.1	['PF10544']	['T5orf172 domain']	206.625	-1.11702	0.25395	-4.39856	1.08971e-05	5.19018e-05
g7784.t1.cds	ATCC64974_84690	SPB50855.1			85.5938	-1.11682	0.352793	-3.16566	0.0015473	0.00472602
g6740.t1.cds	ATCC64974_67400	SPB49119.1	['PF04137']	['Endoplasmic Reticulum Oxidoreductin 1 (ERO1)']	629.593	-1.11677	0.212955	-5.24418	1.56977e-07	9.76627e-07
g4977.t1.cds	ATCC64974_49770	SPB47349.1	['PF00501', 'PF13193']	['AMP-binding enzyme', 'AMP-binding enzyme C-terminal domain']	936.127	-1.1167	0.199198	-5.60599	2.07064e-08	1.44399e-07
g2645.t1.cds	ATCC64974_26450	SPB45003.1	['PF08240', 'PF00107']	['Alcohol dehydrogenase GroES-like domain', 'Zinc-binding dehydrogenase']	135.923	-1.11608	0.350394	-3.1852	0.00144653	0.0044459
g2581.t1.cds	ATCC64974_25810	SPB44938.1			57.9444	-1.11594	0.362339	-3.07984	0.00207115	0.00611146
g4360.t1.cds	ATCC64974_43600	SPB46730.1	['PF00355', 'PF00848', 'PF00848']	['Rieske [2Fe-2S] domain', 'Ring hydroxylating alpha subunit (catalytic domain)', 'Ring hydroxylating alpha subunit (catalytic domain)']	42.9407	-1.11521	0.349446	-3.19138	0.00141594	0.00436309
g4581.t1.cds	ATCC64974_45810	SPB46951.1			46.5723	-1.11485	0.334934	-3.32856	0.000872958	0.00284774
g8031.t1.cds	ATCC64974_75890	SPB49971.1	['PF00743']	['Flavin-binding monooxygenase-like']	466.548	-1.11435	0.162042	-6.87689	6.11744e-12	6.46375e-11
g3922.t1.cds	ATCC64974_39220	SPB46288.1			441.122	-1.11183	0.190659	-5.83151	5.49274e-09	4.10642e-08
g4826.t1.cds	ATCC64974_48260	SPB47197.1	['PF00013', 'PF00013', 'PF00013']	['KH domain', 'KH domain', 'KH domain']	900.182	-1.11118	0.1997	-5.56426	2.63268e-08	1.82177e-07
g2561.t1.cds	ATCC64974_25610	SPB44918.1			256.626	-1.11109	0.220986	-5.02786	4.95986e-07	2.87363e-06
g1217.t1.cds	ATCC64974_12170	SPB43571.1			523.08	-1.11083	0.153445	-7.23926	4.51128e-13	5.32469e-12
g7432.t1.cds	ATCC64974_85590	SPB50947.1			29.0235	-1.11003	0.418586	-2.65186	0.00800493	0.0201181
g8800.t1.cds	ATCC64974_88000	SPB51189.1	['PF00069']	['Protein kinase domain']	767.081	-1.10706	0.184293	-6.00708	1.88898e-09	1.50283e-08
g4717.t1.cds	ATCC64974_47170	SPB47088.1	['PF00172']	['Fungal Zn(2)-Cys(6) binuclear cluster domain']	120.504	-1.10477	0.259936	-4.25018	2.136e-05	9.69144e-05
g7241.t1.cds	ATCC64974_72410	SPB49622.1	['PF01494']	['FAD binding domain']	371.265	-1.10432	0.194079	-5.69004	1.27012e-08	9.09227e-08
g3881.t1.cds	ATCC64974_38810	SPB46244.1	['PF05653']	['Magnesium transporter NIPA']	399.635	-1.10406	0.160983	-6.85822	6.97247e-12	7.33129e-11
g9668.t1.cds	ATCC64974_96680	SPB52062.1			391.29	-1.10374	0.245103	-4.50317	6.69472e-06	3.31449e-05
g10326.t1.cds	ATCC64974_103260	SPB52720.1	['PF02205']	['WH2 motif']	73.4442	-1.10353	0.280482	-3.9344	8.34031e-05	0.000337762
g5841.t1.cds	ATCC64974_58410	SPB48216.1			166.477	-1.1029	0.203255	-5.42618	5.75715e-08	3.81562e-07
g2471.t1.cds	ATCC64974_24710	SPB44827.1	['PF07690']	['Major Facilitator Superfamily']	400.487	-1.10252	0.182165	-6.05231	1.42782e-09	1.1564e-08
g2580.t1.cds	ATCC64974_25800	SPB44937.1	['PF00550', 'PF00501', 'PF00668', 'PF00668', 'PF13193']	['Phosphopantetheine attachment site', 'AMP-binding enzyme', 'Condensation domain', 'Condensation domain', 'AMP-binding enzyme C-terminal domain']	102.601	-1.10138	0.351449	-3.13383	0.0017254	0.00520951
g1928.t1.cds	ATCC64974_19280	SPB44282.1			195.719	-1.10021	0.203065	-5.41804	6.02556e-08	3.98552e-07
g5753.t1.cds	ATCC64974_57530	SPB48128.1	['PF09364', 'PF09363', 'PF03894']	['XFP N-terminal domain', 'XFP C-terminal domain', 'D-xylulose 5-phosphate/D-fructose 6-phosphate phosphoketolase']	139.189	-1.0994	0.229557	-4.78925	1.67405e-06	9.07979e-06
g10217.t1.cds	ATCC64974_102170	SPB52611.1	['PF00005', 'PF00005', 'PF00664', 'PF00664']	['ABC transporter', 'ABC transporter', 'ABC transporter transmembrane region', 'ABC transporter transmembrane region']	59.6549	-1.09915	0.400673	-2.74326	0.00608329	0.0158136
g10689.t1.cds	ATCC64974_106890	SPB53087.1	['PF07687', 'PF01546']	['Peptidase dimerisation domain', 'Peptidase family M20/M25/M40']	118.82	-1.09875	0.236623	-4.64345	3.42642e-06	1.77798e-05
g9743.t1.cds	ATCC64974_97430	SPB52137.1			833.545	-1.09762	0.153644	-7.1439	9.07178e-13	1.04113e-11
g4647.t1.cds	ATCC64974_46470	SPB47017.1			6798.16	-1.09539	0.153187	-7.15067	8.63552e-13	9.94237e-12
g10988.t1.cds	ATCC64974_109880	SPB53388.1	['PF06985']	['Heterokaryon incompatibility protein (HET)']	93.4993	-1.09405	0.40764	-2.68387	0.00727765	0.0185121
g10906.t1.cds	ATCC64974_109060	SPB53304.1	['PF09451']	['Autophagy-related protein 27']	303.712	-1.09398	0.188267	-5.8108	6.21745e-09	4.60989e-08
g696.t1.cds	ATCC64974_3240	SPB42676.1	['PF12621', 'PF13967', 'PF02714', 'PF14703']	['Extracellular tail, of 10TM putative phosphate transporter', 'Late exocytosis, associated with Golgi transport', 'Calcium-dependent channel, 7TM region, putative phosphate', 'Cytosolic domain of 10TM putative phosphate transporter']	2464.27	-1.09271	0.123561	-8.84346	9.27955e-19	1.70251e-17
g6967.t1.cds	ATCC64974_69670	SPB49347.1	['PF03635']	['Vacuolar protein sorting-associated protein 35']	466.972	-1.09265	0.156241	-6.99335	2.68402e-12	2.9456e-11
g3245.t1.cds	ATCC64974_32450	SPB45605.1	['PF06371', 'PF02181', 'PF06367']	['Diaphanous GTPase-binding Domain', 'Formin Homology 2 Domain', 'Diaphanous FH3 Domain']	1303.03	-1.09172	0.160555	-6.79969	1.04844e-11	1.07925e-10
g10737.t1.cds	ATCC64974_107370	SPB53135.1	['PF12838']	['4Fe-4S dicluster domain']	178.327	-1.09103	0.204397	-5.33781	9.4077e-08	6.05189e-07
g4644.t1.cds	ATCC64974_46440	SPB47014.1			6760.24	-1.09055	0.12039	-9.05842	1.32358e-19	2.58207e-18
g7173.t1.cds	ATCC64974_71730	SPB49554.1	['PF01738']	['Dienelactone hydrolase family']	163.889	-1.09038	0.30765	-3.54422	0.000393778	0.00138781
g10955.t1.cds	ATCC64974_109550	SPB53355.1	['PF00069']	['Protein kinase domain']	813.197	-1.08901	0.256446	-4.24655	2.17083e-05	9.82338e-05
g2767.t1.cds	ATCC64974_27670	SPB45126.1	['PF00617', 'PF00618', 'PF00018']	['RasGEF domain', 'RasGEF N-terminal motif', 'SH3 domain']	1969.68	-1.0884	0.138718	-7.84615	4.29015e-15	6.08176e-14
g7721.t1.cds	ATCC64974_84060	SPB50792.1	['PF00520']	['Ion transport protein']	143.091	-1.08739	0.244695	-4.44384	8.83665e-06	4.28102e-05
g730.t1.cds	ATCC64974_3580	SPB42710.1			453.932	-1.08731	0.154163	-7.05302	1.75079e-12	1.95929e-11
g3217.t1.cds	ATCC64974_32170	SPB45577.1	['PF00561']	['alpha/beta hydrolase fold']	212.197	-1.08703	0.237398	-4.57892	4.67383e-06	2.37948e-05
g5566.t1.cds	ATCC64974_55660	SPB47941.1	['PF03188']	['Eukaryotic cytochrome b561']	206.791	-1.08629	0.262099	-4.14459	3.4042e-05	0.000148863
g7818.t1.cds	ATCC64974_85030	SPB50889.1	['PF00459']	['Inositol monophosphatase family']	326.38	-1.0852	0.29953	-3.62299	0.000291212	0.00105423
g3368.t1.cds	ATCC64974_33680	SPB45728.1			183.605	-1.08516	0.312386	-3.4738	0.000513144	0.00176187
g7321.t1.cds	ATCC64974_73210	SPB49702.1	['PF07534', 'PF07534']	['TLD', 'TLD']	73.9963	-1.0844	0.294263	-3.68514	0.000228581	0.000845655
g3931.t1.cds	ATCC64974_39310*	SPB46297.1	['PF00076', 'PF00076', 'PF00076']	['RNA recognition motif. (a.k.a. RRM, RBD, or RNP domain)', 'RNA recognition motif. (a.k.a. RRM, RBD, or RNP domain)', 'RNA recognition motif. (a.k.a. RRM, RBD, or RNP domain)']	965.703	-1.08273	0.164685	-6.57457	4.87955e-11	4.675e-10
g9862.t1.cds	ATCC64974_98620	SPB52256.1			78.6342	-1.08263	0.288449	-3.75327	0.00017454	0.000662771
g10239.t1.cds	ATCC64974_102390	SPB52633.1	['PF00188']	['Cysteine-rich secretory protein family']	1039.78	-1.08208	0.137615	-7.86311	3.74712e-15	5.34002e-14
g3929.t1.cds	ATCC64974_39290	SPB46295.1	['PF08513']	['LisH']	1542.18	-1.08171	0.192653	-5.6148	1.96787e-08	1.37943e-07
g1029.t1.cds	ATCC64974_6570	SPB43010.1	['PF14510', 'PF01061', 'PF01061', 'PF06422', 'PF00005', 'PF00005']	['ABC-transporter extracellular N-terminal', 'ABC-2 type transporter', 'ABC-2 type transporter', 'CDR ABC transporter', 'ABC transporter', 'ABC transporter']	78.9826	-1.0805	0.322838	-3.34688	0.000817274	0.00268231
g1455.t1.cds	ATCC64974_14550	SPB43809.1	['PF04428', 'PF01633']	['Choline kinase N terminus', 'Choline/ethanolamine kinase']	520.27	-1.08025	0.211646	-5.10405	3.32466e-07	1.98095e-06
g4124.t1.cds	ATCC64974_41240	SPB46494.1	['PF07690']	['Major Facilitator Superfamily']	192.829	-1.08018	0.346373	-3.11853	0.00181755	0.0054518
g9046.t1.cds	ATCC64974_90460	SPB51435.1			220.885	-1.07965	0.192501	-5.60855	2.04031e-08	1.42557e-07
g4435.t1.cds	ATCC64974_44350	SPB46805.1	['PF00172', 'PF04082']	['Fungal Zn(2)-Cys(6) binuclear cluster domain', 'Fungal specific transcription factor domain']	129.738	-1.07951	0.26357	-4.09572	4.20865e-05	0.000181483
g4825.t1.cds	ATCC64974_48250	SPB47196.1			164.097	-1.07912	0.238953	-4.51604	6.3008e-06	3.13529e-05
g8439.t1.cds	ATCC64974_79970	SPB50382.1	['PF00975']	['Thioesterase domain']	246.71	-1.07743	0.198377	-5.43122	5.59692e-08	3.72254e-07
g7041.t1.cds	ATCC64974_70410	SPB49421.1	['PF00076']	['RNA recognition motif. (a.k.a. RRM, RBD, or RNP domain)']	315.577	-1.07527	0.190597	-5.64159	1.6849e-08	1.18802e-07
g5917.t1.cds	ATCC64974_63010	SPB48679.1			31.0748	-1.0732	0.415409	-2.58348	0.00978088	0.0240192
g6938.t1.cds	ATCC64974_69380	SPB49318.1	['PF14604']	['Variant SH3 domain']	855.064	-1.07079	0.14189	-7.54664	4.46635e-14	5.79819e-13
g2768.t1.cds	ATCC64974_27680	SPB45127.1	['PF04082']	['Fungal specific transcription factor domain']	4841.03	-1.07013	0.171983	-6.22231	4.89881e-10	4.17444e-09
g8363.t1.cds	ATCC64974_79210	SPB50306.1	['PF02940']	['mRNA capping enzyme, beta chain']	127.114	-1.06887	0.276412	-3.86694	0.000110209	0.00043727
g5487.t1.cds	ATCC64974_54870	SPB47862.1	['PF00702', 'PF00122']	['haloacid dehalogenase-like hydrolase', 'E1-E2 ATPase']	2188.85	-1.06863	0.129407	-8.25796	1.48185e-16	2.34746e-15
g591.t1.cds	ATCC64974_2190	SPB42571.1			1116.04	-1.06862	0.226187	-4.72451	2.30671e-06	1.23314e-05
g8835.t1.cds	ATCC64974_88350	SPB51224.1	['PF00025']	['ADP-ribosylation factor family']	277.185	-1.0684	0.183701	-5.81598	6.02797e-09	4.491e-08
g6243.t1.cds	ATCC64974_61990	SPB48577.1	['PF13949', 'PF03097']	['ALIX V-shaped domain binding to HIV', 'BRO1-like domain']	685.61	-1.06617	0.149828	-7.11594	1.11156e-12	1.2658e-11
g4877.t1.cds	ATCC64974_48770	SPB47248.1	['PF02891']	['MIZ/SP-RING zinc finger']	188.334	-1.06592	0.242099	-4.40284	1.06842e-05	5.09782e-05
g683.t1.cds	ATCC64974_3110	SPB42663.1			200.164	-1.06379	0.247455	-4.29891	1.71639e-05	7.91637e-05
g3879.t1.cds	ATCC64974_38790	SPB46242.1	['PF00459']	['Inositol monophosphatase family']	122.78	-1.06355	0.29121	-3.65218	0.000260025	0.000952189
g771.t1.cds	ATCC64974_3990	SPB42751.1	['PF00481', 'PF00481']	['Protein phosphatase 2C', 'Protein phosphatase 2C']	910.685	-1.06335	0.159003	-6.68763	2.26819e-11	2.25315e-10
g1925.t1.cds	ATCC64974_19250	SPB44279.1	['PF00566']	['Rab-GTPase-TBC domain']	57.5815	-1.06323	0.333704	-3.18614	0.00144186	0.00443281
g6042.t1.cds	ATCC64974_59980	SPB48375.1	['PF07690']	['Major Facilitator Superfamily']	461.564	-1.06245	0.170658	-6.22564	4.79587e-10	4.09319e-09
g7011.t1.cds	ATCC64974_70110	SPB49391.1	['PF00300']	['Histidine phosphatase superfamily (branch 1)']	93.9129	-1.06141	0.268644	-3.95101	7.78223e-05	0.000317329
g7815.t1.cds	ATCC64974_85000	SPB50886.1	['PF07992', 'PF02852']	['Pyridine nucleotide-disulphide oxidoreductase', 'Pyridine nucleotide-disulphide oxidoreductase, dimerisation domain']	535	-1.06133	0.154509	-6.86908	6.46174e-12	6.8142e-11
g7484.t1.cds	ATCC64974_86110	SPB50999.1	['PF00788', 'PF07647']	['Ras association (RalGDS/AF-6) domain', 'SAM domain (Sterile alpha motif)']	130.331	-1.0613	0.231906	-4.57642	4.7301e-06	2.40586e-05
g8902.t1.cds	ATCC64974_89020	SPB51291.1	['PF00155']	['Aminotransferase class I and II']	848.737	-1.05997	0.151955	-6.9755	3.04778e-12	3.32116e-11
g7620.t1.cds	ATCC64974_83050	SPB50691.1	['PF00636']	['Ribonuclease III domain']	564.627	-1.0591	0.301765	-3.50968	0.000448652	0.00156131
g10796.t1.cds	ATCC64974_107960	SPB53194.1			839.738	-1.05844	0.173717	-6.0929	1.10881e-09	9.08953e-09
g1592.t1.cds	ATCC64974_15920	SPB43946.1	['PF00264']	['Common central domain of tyrosinase']	347.679	-1.05632	0.367525	-2.87414	0.00405127	0.0110899
g8101.t1.cds	ATCC64974_76590	SPB50041.1			809.91	-1.0545	0.203769	-5.175	2.27917e-07	1.38835e-06
g10858.t1.cds	ATCC64974_108580	SPB53256.1			1203.11	-1.0532	0.150769	-6.98555	2.83747e-12	3.10139e-11
g1252.t1.cds	ATCC64974_12520	SPB43606.1	['PF04082']	['Fungal specific transcription factor domain']	501.222	-1.05257	0.252863	-4.16263	3.14598e-05	0.000138469
g3793.t1.cds	ATCC64974_37930	SPB46156.1	['PF00067']	['Cytochrome P450']	26.4298	-1.05144	0.42657	-2.46488	0.013706	0.0321435
g10300.t1.cds	ATCC64974_103000	SPB52694.1	['PF00076', 'PF00076', 'PF00076']	['RNA recognition motif. (a.k.a. RRM, RBD, or RNP domain)', 'RNA recognition motif. (a.k.a. RRM, RBD, or RNP domain)', 'RNA recognition motif. (a.k.a. RRM, RBD, or RNP domain)']	399.157	-1.05063	0.196506	-5.34656	8.96438e-08	5.77705e-07
g1965.t1.cds	ATCC64974_19650	SPB44319.1	['PF00628', 'PF13832', 'PF01426', 'PF13831']	['PHD-finger', 'PHD-zinc-finger like domain', 'BAH domain', 'PHD-finger']	1559.06	-1.05041	0.154579	-6.79529	1.08097e-11	1.10956e-10
g11002.t1.cds	ATCC64974_110020	SPB53402.1	['PF00149', 'PF00149']	['Calcineurin-like phosphoesterase', 'Calcineurin-like phosphoesterase']	67.2766	-1.0504	0.294792	-3.56319	0.000366382	0.00129719
g9040.t1.cds	ATCC64974_90400	SPB51429.1	['PF00786', 'PF00069']	['P21-Rho-binding domain', 'Protein kinase domain']	794.143	-1.05002	0.182711	-5.74691	9.08908e-09	6.57633e-08
g10287.t1.cds	ATCC64974_102870	SPB52681.1	['PF01652']	['Eukaryotic initiation factor 4E']	103.443	-1.04865	0.267539	-3.91961	8.86923e-05	0.000357821
g1731.t1.cds	ATCC64974_17310	SPB44085.1	['PF00795']	['Carbon-nitrogen hydrolase']	192.279	-1.04819	0.220106	-4.76222	1.91475e-06	1.03333e-05
g2780.t1.cds	ATCC64974_27800	SPB45139.1	['PF16186', 'PF00514', 'PF00514', 'PF00514', 'PF00514', 'PF00514', 'PF00514', 'PF00514', 'PF00514', 'PF01749']	['Atypical Arm repeat', 'Armadillo/beta-catenin-like repeat', 'Armadillo/beta-catenin-like repeat', 'Armadillo/beta-catenin-like repeat', 'Armadillo/beta-catenin-like repeat', 'Armadillo/beta-catenin-like repeat', 'Armadillo/beta-catenin-like repeat', 'Armadillo/beta-catenin-like repeat', 'Armadillo/beta-catenin-like repeat', 'Importin beta binding domain']	927.696	-1.04676	0.178012	-5.88028	4.09579e-09	3.11164e-08
g594.t1.cds	ATCC64974_2220	SPB42574.1	['PF00010']	['Helix-loop-helix DNA-binding domain']	659.787	-1.04632	0.286089	-3.65732	0.000254861	0.000933915
g1607.t1.cds	ATCC64974_16070	SPB43961.1			2307.72	-1.04584	0.161812	-6.46329	1.0245e-10	9.50323e-10
g10807.t1.cds	ATCC64974_108070	SPB53205.1	['PF02115']	['RHO protein GDP dissociation inhibitor']	240.179	-1.04519	0.199918	-5.22813	1.71236e-07	1.06044e-06
g370.t1.cds	ATCC64974_11220	SPB43476.1	['PF01764', 'PF03893']	['Lipase (class 3)', 'Lipase 3 N-terminal region']	3516.52	-1.04382	0.336544	-3.10158	0.0019249	0.00572377
g8002.t1.cds	ATCC64974_75600	SPB49942.1	['PF00931', 'PF01048', 'PF13374', 'PF13374', 'PF13374', 'PF13424', 'PF13424', 'PF13424', 'PF13424', 'PF13424']	['NB-ARC domain', 'Phosphorylase superfamily', 'Tetratricopeptide repeat', 'Tetratricopeptide repeat', 'Tetratricopeptide repeat', 'Tetratricopeptide repeat', 'Tetratricopeptide repeat', 'Tetratricopeptide repeat', 'Tetratricopeptide repeat', 'Tetratricopeptide repeat']	168.229	-1.04338	0.2088	-4.99703	5.82185e-07	3.3372e-06
g6288.t1.cds	ATCC64974_62440	SPB48622.1	['PF04442']	['Cytochrome c oxidase assembly protein CtaG/Cox11']	98.6815	-1.0433	0.283447	-3.68076	0.000232537	0.00085882
g7097.t1.cds	ATCC64974_70970	SPB49477.1	['PF12351']	['Ca2+ regulator and membrane fusion protein Fig1']	196.266	-1.04325	0.22317	-4.6747	2.94388e-06	1.54243e-05
g9800.t1.cds	ATCC64974_98000	SPB52194.1	['PF01417', 'PF02809', 'PF02809']	['ENTH domain', 'Ubiquitin interaction motif', 'Ubiquitin interaction motif']	672.167	-1.04316	0.160801	-6.48723	8.74303e-11	8.16622e-10
g6257.t1.cds	ATCC64974_62130	SPB48591.1			126.841	-1.04293	0.271718	-3.83828	0.000123897	0.000484804
g5489.t1.cds	ATCC64974_54890	SPB47864.1	['PF00023', 'PF12796', 'PF12796', 'PF12796', 'PF12796', 'PF12796']	['Ankyrin repeat', 'Ankyrin repeats (3 copies)', 'Ankyrin repeats (3 copies)', 'Ankyrin repeats (3 copies)', 'Ankyrin repeats (3 copies)', 'Ankyrin repeats (3 copies)']	205.125	-1.04286	0.239024	-4.36299	1.28297e-05	6.03342e-05
g9951.t1.cds	ATCC64974_99510	SPB52345.1	['PF12411', 'PF00884']	['Choline sulfatase enzyme C terminal', 'Sulfatase']	169.596	-1.04276	0.259772	-4.01411	5.96694e-05	0.000249308
g7948.t1.cds	ATCC64974_75060	SPB49888.1	['PF00266']	['Aminotransferase class-V']	455.727	-1.04228	0.187479	-5.55945	2.70631e-08	1.87152e-07
g4764.t1.cds	ATCC64974_47640	SPB47135.1	['PF13409', 'PF14497']	['Glutathione S-transferase, N-terminal domain', 'Glutathione S-transferase, C-terminal domain']	192.237	-1.04194	0.240055	-4.34042	1.42212e-05	6.65014e-05
g3796.t1.cds	ATCC64974_37960	SPB46159.1	['PF00246']	['Zinc carboxypeptidase']	321.819	-1.0419	0.184632	-5.64309	1.67027e-08	1.17924e-07
g10059.t1.cds	ATCC64974_100590	SPB52453.1	['PF04082', 'PF00172']	['Fungal specific transcription factor domain', 'Fungal Zn(2)-Cys(6) binuclear cluster domain']	411.919	-1.04184	0.21807	-4.77756	1.77431e-06	9.59943e-06
g11107.t1.cds	ATCC64974_111070	SPB53507.1	['PF13508']	['Acetyltransferase (GNAT) domain']	544.348	-1.04144	0.192261	-5.41682	6.06674e-08	4.00784e-07
g3891.t1.cds	ATCC64974_38910	SPB46254.1	['PF12814']	['Meiotic cell cortex C-terminal pleckstrin homology']	579.543	-1.041	0.167482	-6.2156	5.11302e-10	4.33301e-09
g1997.t1.cds	ATCC64974_19970	SPB44351.1			84.2235	-1.04087	0.333227	-3.1236	0.00178651	0.00537008
g6076.t1.cds	ATCC64974_60320	SPB48409.1	['PF13259']	['Protein of unknown function (DUF4050)']	66.1356	-1.04078	0.288898	-3.6026	0.00031505	0.00113103
g11104.t1.cds	ATCC64974_111040	SPB53504.1			935.033	-1.04045	0.236965	-4.39073	1.1297e-05	5.36408e-05
g9808.t1.cds	ATCC64974_98080	SPB52202.1			86.9235	-1.03954	0.320049	-3.24806	0.00116194	0.00366413
g10056.t1.cds	ATCC64974_100560	SPB52450.1	['PF02141', 'PF03456']	['DENN (AEX-3) domain', 'uDENN domain']	989.752	-1.03883	0.155166	-6.69495	2.15749e-11	2.14516e-10
g2406.t1.cds	ATCC64974_24060	SPB44761.1	['PF07690']	['Major Facilitator Superfamily']	40.5732	-1.03806	0.406303	-2.55488	0.0106225	0.025821
g2689.t1.cds	ATCC64974_26890	SPB45048.1			32.3561	-1.03564	0.398393	-2.59955	0.00933448	0.023033
g1856.t1.cds	ATCC64974_18560	SPB44210.1	['PF09441']	['ARS binding protein 2']	397.779	-1.03449	0.180259	-5.73889	9.52988e-09	6.87681e-08
g7036.t1.cds	ATCC64974_70360	SPB49416.1	['PF00096']	['Zinc finger, C2H2 type']	690.806	-1.03434	0.18806	-5.50006	3.79659e-08	2.57919e-07
g10361.t1.cds	ATCC64974_103610	SPB52756.1			1580.12	-1.03373	0.133283	-7.75585	8.77512e-15	1.20747e-13
g1463.t1.cds	ATCC64974_14630	SPB43817.1			84.4353	-1.03323	0.258725	-3.99354	6.50933e-05	0.000269672
g10556.t1.cds	ATCC64974_105560	SPB52954.1	['PF14269']	['Arylsulfotransferase (ASST)']	142.519	-1.03255	0.252106	-4.0957	4.20903e-05	0.000181483
g8449.t1.cds	ATCC64974_80070	SPB50392.1	['PF04082', 'PF00172']	['Fungal specific transcription factor domain', 'Fungal Zn(2)-Cys(6) binuclear cluster domain']	120.628	-1.03244	0.260743	-3.95962	7.50688e-05	0.000307107
g4368.t1.cds	ATCC64974_43680	SPB46738.1	['PF02770', 'PF14749', 'PF01756']	['Acyl-CoA dehydrogenase, middle domain', 'Acyl-coenzyme A oxidase N-terminal', 'Acyl-CoA oxidase']	674.096	-1.03195	0.17297	-5.96607	2.4303e-09	1.90954e-08
g8948.t1.cds	ATCC64974_89480	SPB51337.1	['PF00067']	['Cytochrome P450']	1825.21	-1.03065	0.147799	-6.97334	3.09497e-12	3.36918e-11
g11079.t1.cds	ATCC64974_110790	SPB53479.1	['PF11970', 'PF11710']	['G protein-coupled glucose receptor regulating Gpa2 C-term', 'G protein-coupled glucose receptor regulating Gpa2']	284.894	-1.03	0.206037	-4.9991	5.75986e-07	3.30518e-06
g3649.t1.cds	ATCC64974_36490	SPB46012.1			172.106	-1.02867	0.25884	-3.97417	7.06257e-05	0.000290473
g9624.t1.cds	ATCC64974_96240	SPB52018.1			666.264	-1.02837	0.291729	-3.52508	0.000423354	0.00148236
g9110.t1.cds	ATCC64974_91100	SPB51499.1	['PF01266']	['FAD dependent oxidoreductase']	72.5668	-1.02816	0.311273	-3.30307	0.000956334	0.00308798
g10989.t1.cds	ATCC64974_109890	SPB53389.1	['PF00920']	['Dehydratase family']	44.2193	-1.027	0.374386	-2.74317	0.0060849	0.015814
g8200.t1.cds	ATCC64974_77580	SPB50143.1	['PF00288']	['GHMP kinases N terminal domain']	307.509	-1.02637	0.183801	-5.58415	2.34846e-08	1.63453e-07
g1507.t1.cds	ATCC64974_15070	SPB43861.1			2263.47	-1.02612	0.185714	-5.52528	3.28952e-08	2.25173e-07
g8965.t1.cds	ATCC64974_89650	SPB51354.1			76.1885	-1.02593	0.301036	-3.40798	0.000654451	0.00219466
g315.t1.cds	ATCC64974_10670	SPB43421.1	['PF09949']	['Uncharacterized conserved protein (DUF2183)']	241.514	-1.02432	0.227819	-4.4962	6.91798e-06	3.41562e-05
g1244.t1.cds	ATCC64974_12440	SPB43598.1	['PF00176', 'PF00176']	['SNF2 family N-terminal domain', 'SNF2 family N-terminal domain']	149.783	-1.02405	0.225832	-4.53458	5.77173e-06	2.88801e-05
g4267.t1.cds	ATCC64974_42670	SPB46637.1	['PF04412', 'PF01989']	['Protein of unknown function (DUF521)', 'Protein of unknown function DUF126']	58.8381	-1.02353	0.300182	-3.40969	0.000650365	0.00218245
g8197.t1.cds	ATCC64974_77550	SPB50140.1	['PF09531']	['Nucleoporin protein Ndc1-Nup']	100.294	-1.02164	0.287181	-3.55748	0.000374424	0.00132435
g5302.t1.cds	ATCC64974_53020	SPB47674.1	['PF00319']	['SRF-type transcription factor (DNA-binding and dimerisation domain)']	282.692	-1.02061	0.194698	-5.24203	1.58821e-07	9.86388e-07
g2690.t1.cds	ATCC64974_26900	SPB45049.1			1072.56	-1.02045	0.138983	-7.34225	2.10034e-13	2.54876e-12
g10285.t1.cds	ATCC64974_102850	SPB52679.1	['PF01150']	['GDA1/CD39 (nucleoside phosphatase) family']	642.824	-1.02	0.151059	-6.75232	1.455e-11	1.47109e-10
g8009.t1.cds	ATCC64974_75670	SPB49949.1	['PF05729']	['NACHT domain']	214.529	-1.01927	0.438841	-2.32265	0.0201982	0.0451228
g6667.t1.cds	ATCC64974_66670	SPB49046.1	['PF11935']	['Domain of unknown function (DUF3453)']	307.998	-1.01778	0.171399	-5.93808	2.8838e-09	2.24139e-08
g3877.t1.cds	ATCC64974_38770	SPB46240.1	['PF00067']	['Cytochrome P450']	119.164	-1.01697	0.232423	-4.3755	1.21153e-05	5.72239e-05
g721.t1.cds	ATCC64974_3490	SPB42701.1	['PF08544', 'PF00288']	['GHMP kinases C terminal', 'GHMP kinases N terminal domain']	467.013	-1.01678	0.157481	-6.45654	1.07127e-10	9.90307e-10
g5794.t1.cds	ATCC64974_57940	SPB48169.1	['PF06687']	['SUR7/PalI family']	75.4308	-1.01542	0.326255	-3.11235	0.00185603	0.00554724
g1155.t1.cds	ATCC64974_11550	SPB43509.1	['PF12697']	['Alpha/beta hydrolase family']	236.764	-1.01516	0.351742	-2.88608	0.00390069	0.0107376
g9761.t1.cds	ATCC64974_97610	SPB52155.1			33.746	-1.01225	0.397922	-2.54384	0.0109643	0.0265327
g1519.t1.cds	ATCC64974_15190	SPB43873.1	['PF03820']	['Tricarboxylate carrier']	100.343	-1.01215	0.275604	-3.6725	0.000240189	0.000884355
g583.t1.cds	ATCC64974_2110	SPB42562.1	['PF01150']	['GDA1/CD39 (nucleoside phosphatase) family']	2021.45	-1.01213	0.141003	-7.17805	7.07118e-13	8.20257e-12
g1908.t1.cds	ATCC64974_19080	SPB44262.1	['PF10329']	['Region of unknown function (DUF2417)']	67.8885	-1.01155	0.289857	-3.48984	0.000483317	0.00167116
g5126.t1.cds	ATCC64974_51260	SPB47498.1	['PF08318']	['COG4 transport protein']	66.5974	-1.01105	0.349988	-2.88882	0.00386691	0.0106582
g8428.t1.cds	ATCC64974_79860	SPB50371.1	['PF00083', 'PF00083']	['Sugar (and other) transporter', 'Sugar (and other) transporter']	173.009	-1.01086	0.303048	-3.33566	0.00085097	0.00278358
g765.t1.cds	ATCC64974_3930	SPB42745.1	['PF00026']	['Eukaryotic aspartyl protease']	10740.5	-1.01071	0.328048	-3.08098	0.00206317	0.00609128
g3384.t1.cds	ATCC64974_33840	SPB45744.1	['PF11951', 'PF00172']	['Fungal specific transcription factor domain', 'Fungal Zn(2)-Cys(6) binuclear cluster domain']	77.837	-1.01011	0.297254	-3.39813	0.000678491	0.00226752
g1417.t1.cds	ATCC64974_14170	SPB43771.1			282.24	-1.01008	0.225206	-4.48515	7.28616e-06	3.58264e-05
g4868.t1.cds	ATCC64974_48680	SPB47239.1	['PF01027']	['Inhibitor of apoptosis-promoting Bax1']	462.203	-1.00987	0.157632	-6.40648	1.48916e-10	1.35e-09
g292.t1.cds	ATCC64974_10440	SPB43398.1	['PF16209', 'PF16212', 'PF13246']	['Phospholipid-translocating ATPase N-terminal', 'Phospholipid-translocating P-type ATPase C-terminal', 'Cation transport ATPase (P-type)']	1873.05	-1.00856	0.245422	-4.10948	3.96548e-05	0.000171599
g10409.t1.cds	ATCC64974_104090	SPB52805.1	['PF00067']	['Cytochrome P450']	203.982	-1.00841	0.214856	-4.6934	2.68698e-06	1.42094e-05
g9748.t1.cds	ATCC64974_97480	SPB52142.1	['PF01545']	['Cation efflux family']	185.586	-1.00766	0.207004	-4.8678	1.12849e-06	6.26242e-06
g9470.t1.cds	ATCC64974_94700*	SPB51861.1	['PF06428']	['GDP/GTP exchange factor Sec2p']	627.415	-1.00518	0.183638	-5.47369	4.4076e-08	2.96626e-07
g7828.t1.cds	ATCC64974_73860	SPB49768.1			953.29	-1.0047	0.249165	-4.03226	5.52425e-05	0.000232251
g7525.t1.cds	ATCC64974_86520	SPB51040.1	['PF08245']	['Mur ligase middle domain']	51.4683	-1.00418	0.338604	-2.96565	0.00302043	0.00856582
g6782.t1.cds	ATCC64974_67820	SPB49161.1			2210.08	-1.00394	0.144507	-6.94736	3.72198e-12	4.0314e-11
g1968.t1.cds	ATCC64974_19680	SPB44322.1	['PF00631']	['GGL domain']	270.764	-1.00394	0.196443	-5.1106	3.21132e-07	1.9172e-06
g7086.t1.cds	ATCC64974_70860	SPB49466.1	['PF01040']	['UbiA prenyltransferase family']	144.36	-1.00383	0.237258	-4.23095	2.32708e-05	0.000104777
g1548.t1.cds	ATCC64974_15480	SPB43902.1	['PF03720', 'PF00984', 'PF03721']	['UDP-glucose/GDP-mannose dehydrogenase family, UDP binding domain', 'UDP-glucose/GDP-mannose dehydrogenase family, central domain', 'UDP-glucose/GDP-mannose dehydrogenase family, NAD binding domain']	95.0484	-1.00378	0.40773	-2.46187	0.0138215	0.0323863
g5518.t1.cds	ATCC64974_55180	SPB47893.1			52.6208	-1.00266	0.325064	-3.08451	0.00203889	0.00602947
g10089.t1.cds	ATCC64974_100890	SPB52483.1	['PF07690']	['Major Facilitator Superfamily']	529.901	-1.00221	0.266861	-3.75555	0.000172963	0.000657249
g10052.t1.cds	ATCC64974_100520	SPB52446.1	['PF00096', 'PF00096', 'PF00096']	['Zinc finger, C2H2 type', 'Zinc finger, C2H2 type', 'Zinc finger, C2H2 type']	92.2592	-1.00026	0.253882	-3.93985	8.15339e-05	0.000330921
g1605.t1.cds	ATCC64974_16050	SPB43959.1	['PF06011', 'PF14558']	['Transient receptor potential (TRP) ion channel', 'ML-like domain']	1267.53	-0.999444	0.17239	-5.79758	6.72789e-09	4.94754e-08
g1762.t1.cds	ATCC64974_17620	SPB44116.1	['PF07690']	['Major Facilitator Superfamily']	274.055	-0.999276	0.197678	-5.05506	4.30255e-07	2.51713e-06
g10696.t1.cds	ATCC64974_106960	SPB53094.1	['PF00069']	['Protein kinase domain']	1304.1	-0.998792	0.199363	-5.00991	5.44566e-07	3.13489e-06
g6846.t1.cds	ATCC64974_68460	SPB49226.1	['PF00561']	['alpha/beta hydrolase fold']	288.96	-0.997387	0.210998	-4.72699	2.27874e-06	1.2194e-05
g949.t1.cds	ATCC64974_5770	SPB42930.1	['PF00881']	['Nitroreductase family']	1048.67	-0.997365	0.268407	-3.71587	0.000202505	0.000758551
g5705.t1.cds	ATCC64974_57050	SPB48080.1			53.9351	-0.996206	0.320174	-3.11145	0.0018617	0.00555576
g1459.t1.cds	ATCC64974_14590	SPB43813.1	['PF03547']	['Membrane transport protein']	378.995	-0.993743	0.160435	-6.19403	5.86436e-10	4.95416e-09
g305.t1.cds	ATCC64974_10570	SPB43411.1	['PF03199', 'PF03917']	['Eukaryotic glutathione synthase', 'Eukaryotic glutathione synthase, ATP binding domain']	144.89	-0.993519	0.227949	-4.35852	1.30946e-05	6.15261e-05
g6853.t1.cds	ATCC64974_68530	SPB49233.1	['PF13649']	['Methyltransferase domain']	1401.07	-0.992477	0.216888	-4.57599	4.73968e-06	2.40846e-05
g9666.t1.cds	ATCC64974_96660	SPB52060.1			31.2827	-0.990117	0.420945	-2.35213	0.0186662	0.0421455
g9125.t1.cds	ATCC64974_91250	SPB51514.1	['PF05648']	['Peroxisomal biogenesis factor 11 (PEX11)']	59.5646	-0.989749	0.383832	-2.5786	0.00992018	0.0242965
g9538.t1.cds	ATCC64974_95380	SPB51931.1	['PF09405']	['CASC3/Barentsz eIF4AIII binding']	208.661	-0.989656	0.209648	-4.72056	2.35193e-06	1.25607e-05
g6356.t1.cds	ATCC64974_63560	SPB48734.1	['PF01658', 'PF07994']	['Myo-inositol-1-phosphate synthase', 'Myo-inositol-1-phosphate synthase']	1162.33	-0.989516	0.20223	-4.89302	9.92987e-07	5.55331e-06
g8158.t1.cds	ATCC64974_77160	SPB50101.1			52.3307	-0.989088	0.323725	-3.05534	0.00224809	0.00657425
g9087.t1.cds	ATCC64974_90870	SPB51476.1			108.312	-0.989058	0.286804	-3.44855	0.000563607	0.00191744
g4535.t1.cds	ATCC64974_45350	SPB46905.1	['PF11915', 'PF11915']	['Protein of unknown function (DUF3433)', 'Protein of unknown function (DUF3433)']	1303.71	-0.98896	0.135284	-7.31023	2.66691e-13	3.211e-12
g10897.t1.cds	ATCC64974_108970	SPB53295.1			116.236	-0.987574	0.247715	-3.98674	6.69884e-05	0.00027678
g8986.t1.cds	ATCC64974_89860	SPB51375.1	['PF14269']	['Arylsulfotransferase (ASST)']	251.186	-0.986933	0.179114	-5.51008	3.58664e-08	2.44581e-07
g9063.t1.cds	ATCC64974_90630	SPB51452.1	['PF00013', 'PF00013', 'PF00013']	['KH domain', 'KH domain', 'KH domain']	262.615	-0.986547	0.209345	-4.71254	2.44642e-06	1.3025e-05
g8931.t1.cds	ATCC64974_89310	SPB51320.1	['PF01546', 'PF07687']	['Peptidase family M20/M25/M40', 'Peptidase dimerisation domain']	1084.68	-0.984414	0.129873	-7.57983	3.45996e-14	4.52437e-13
g2192.t1.cds	ATCC64974_21920	SPB44547.1			42.7359	-0.983682	0.359316	-2.73765	0.00618791	0.0160392
g97.t1.cds	ATCC64974_8490	SPB43203.1	['PF02373', 'PF02375', 'PF01388', 'PF02928', 'PF08429', 'PF00628', 'PF00628']	['JmjC domain, hydroxylase', 'jmjN domain', 'ARID/BRIGHT DNA binding domain', 'C5HC2 zinc finger', 'PLU-1-like protein', 'PHD-finger', 'PHD-finger']	1745.11	-0.983254	0.205185	-4.79203	1.65104e-06	8.97754e-06
g9955.t1.cds	ATCC64974_99550	SPB52349.1	['PF03404', 'PF00174']	['Mo-co oxidoreductase dimerisation domain', 'Oxidoreductase molybdopterin binding domain']	1327.71	-0.983084	0.181664	-5.41155	6.24814e-08	4.12515e-07
g9134.t1.cds	ATCC64974_91340	SPB51523.1	['PF07690']	['Major Facilitator Superfamily']	39.8388	-0.983006	0.362365	-2.71275	0.00667276	0.0171845
g4034.t1.cds	ATCC64974_40340	SPB46401.1			630.759	-0.982637	0.207269	-4.74088	2.12791e-06	1.14152e-05
g7901.t1.cds	ATCC64974_74590	SPB49841.1	['PF00107', 'PF08240']	['Zinc-binding dehydrogenase', 'Alcohol dehydrogenase GroES-like domain']	140.486	-0.982636	0.264742	-3.71167	0.000205897	0.000770186
g1269.t1.cds	ATCC64974_12690	SPB43623.1	['PF03372']	['Endonuclease/Exonuclease/phosphatase family']	141.583	-0.98203	0.22175	-4.42855	9.48691e-06	4.56896e-05
g5291.t1.cds	ATCC64974_52910	SPB47663.1	['PF12796', 'PF12796']	['Ankyrin repeats (3 copies)', 'Ankyrin repeats (3 copies)']	546.311	-0.981999	0.185724	-5.28741	1.24058e-07	7.8587e-07
g735.t1.cds	ATCC64974_3630	SPB42715.1	['PF00295']	['Glycosyl hydrolases family 28']	234.079	-0.981929	0.202957	-4.83811	1.31082e-06	7.21485e-06
g4736.t1.cds	ATCC64974_47360	SPB47107.1	['PF01266']	['FAD dependent oxidoreductase']	185.79	-0.981826	0.221824	-4.42615	9.59311e-06	4.61805e-05
g3356.t1.cds	ATCC64974_33560	SPB45716.1	['PF11913']	['Protein of unknown function (DUF3431)']	143.882	-0.981738	0.283059	-3.46832	0.000523723	0.00179249
g206.t1.cds	ATCC64974_9580	SPB43312.1	['PF00069']	['Protein kinase domain']	182.02	-0.980107	0.239656	-4.08964	4.32051e-05	0.000185622
g10456.t1.cds	ATCC64974_104560	SPB52852.1	['PF00162']	['Phosphoglycerate kinase']	2789.6	-0.97982	0.17364	-5.64283	1.67279e-08	1.18025e-07
g1257.t1.cds	ATCC64974_12570	SPB43611.1	['PF00153', 'PF00153', 'PF00153']	['Mitochondrial carrier protein', 'Mitochondrial carrier protein', 'Mitochondrial carrier protein']	1661.04	-0.979518	0.194279	-5.04182	4.61133e-07	2.68903e-06
g5005.t1.cds	ATCC64974_50050	SPB47377.1	['PF00676']	['Dehydrogenase E1 component']	880.709	-0.978731	0.140204	-6.98078	2.93546e-12	3.20199e-11
g6334.t1.cds	ATCC64974_63340	SPB48712.1	['PF08030', 'PF01794', 'PF08022']	['Ferric reductase NAD binding domain', 'Ferric reductase like transmembrane component', 'FAD-binding domain']	931.268	-0.976543	0.179816	-5.43078	5.61083e-08	3.72949e-07
g5404.t1.cds	ATCC64974_54040	SPB47778.1	['PF00929', 'PF00076', 'PF00641', 'PF00641']	['Exonuclease', 'RNA recognition motif. (a.k.a. RRM, RBD, or RNP domain)', 'Zn-finger in Ran binding protein and others', 'Zn-finger in Ran binding protein and others']	1038.31	-0.97487	0.177479	-5.49289	3.95418e-08	2.67279e-07
g6081.t1.cds	ATCC64974_60370	SPB48414.1	['PF00400', 'PF12931', 'PF07304']	['WD domain, G-beta repeat', 'Sec23-binding domain of Sec16', 'Steroid receptor RNA activator (SRA1)']	1330.33	-0.973842	0.148408	-6.56193	5.3116e-11	5.07093e-10
g7269.t1.cds	ATCC64974_72690	SPB49650.1	['PF04062']	['ARP2/3 complex ARPC3 (21 kDa) subunit']	146.991	-0.973734	0.283806	-3.43099	0.000601388	0.00203826
g9961.t1.cds	ATCC64974_99610	SPB52355.1			374.162	-0.973602	0.176187	-5.52596	3.27686e-08	2.24449e-07
g8541.t1.cds	ATCC64974_80990	SPB50484.1			364.188	-0.973177	0.196543	-4.95147	7.36565e-07	4.17335e-06
g3989.t1.cds	ATCC64974_39890	SPB46356.1	['PF04082', 'PF00172']	['Fungal specific transcription factor domain', 'Fungal Zn(2)-Cys(6) binuclear cluster domain']	318.789	-0.971951	0.205918	-4.72008	2.35757e-06	1.25828e-05
g8355.t1.cds	ATCC64974_79130	SPB50298.1			119.107	-0.971874	0.234368	-4.14679	3.37169e-05	0.000147501
g213.t1.cds	ATCC64974_9650	SPB43319.1	['PF00642']	['Zinc finger C-x8-C-x5-C-x3-H type (and similar)']	512.385	-0.971673	0.158056	-6.14767	7.86303e-10	6.55536e-09
g6064.t1.cds	ATCC64974_60200	SPB48397.1			297.665	-0.971065	0.183298	-5.29773	1.17251e-07	7.44497e-07
g340.t1.cds	ATCC64974_10920	SPB43446.1	['PF01593']	['Flavin containing amine oxidoreductase']	66.1681	-0.970765	0.374443	-2.59256	0.00952657	0.023448
g5713.t1.cds	ATCC64974_57130	SPB48088.1	['PF04516']	['CP2 transcription factor']	858.884	-0.970716	0.228499	-4.24823	2.15469e-05	9.76263e-05
g790.t1.cds	ATCC64974_4180	SPB42770.1	['PF00514', 'PF00514', 'PF00514', 'PF00514', 'PF00514', 'PF00514', 'PF00514']	['Armadillo/beta-catenin-like repeat', 'Armadillo/beta-catenin-like repeat', 'Armadillo/beta-catenin-like repeat', 'Armadillo/beta-catenin-like repeat', 'Armadillo/beta-catenin-like repeat', 'Armadillo/beta-catenin-like repeat', 'Armadillo/beta-catenin-like repeat']	393.935	-0.970609	0.214766	-4.51939	6.20188e-06	3.08892e-05
g56.t1.cds	ATCC64974_8080	SPB43162.1	['PF10297', 'PF00170']	['Minimal binding motif of Hap4 for binding to Hap2/3/5', 'bZIP transcription factor']	125.947	-0.970261	0.335314	-2.89359	0.00380863	0.0105218
g312.t1.cds	ATCC64974_10640	SPB43418.1	['PF03446', 'PF09130']	['NAD binding domain of 6-phosphogluconate dehydrogenase', 'Domain of unknown function (DUF1932)']	614.456	-0.96807	0.257955	-3.75287	0.000174823	0.000663614
g6369.t1.cds	ATCC64974_63690	SPB48747.1	['PF07690']	['Major Facilitator Superfamily']	45.0492	-0.967936	0.357358	-2.70858	0.00675709	0.0173726
g5373.t1.cds	ATCC64974_53730	SPB47747.1	['PF10276']	['Zinc-finger domain']	132.289	-0.967922	0.231724	-4.17705	2.95312e-05	0.000130835
g6180.t1.cds	ATCC64974_61360	SPB48514.1	['PF02845']	['CUE domain']	254.532	-0.967581	0.217736	-4.44382	8.83744e-06	4.28102e-05
g10478.t1.cds	ATCC64974_104780	SPB52875.1	['PF09370']	['Phosphoenolpyruvate hydrolase-like']	419.189	-0.966256	0.181559	-5.322	1.02634e-07	6.55159e-07
g9113.t1.cds	ATCC64974_91130	SPB51502.1	['PF12770']	['CHAT domain']	3358.83	-0.965656	0.157773	-6.12054	9.32611e-10	7.68603e-09
g6582.t1.cds	ATCC64974_65820	SPB48961.1	['PF00892']	['EamA-like transporter family']	600.948	-0.965041	0.234259	-4.11954	3.79621e-05	0.000164737
g4956.t1.cds	ATCC64974_49560	SPB47328.1	['PF00150']	['Cellulase (glycosyl hydrolase family 5)']	34.9299	-0.964305	0.391212	-2.46491	0.0137046	0.0321435
g9659.t1.cds	ATCC64974_96590	SPB52053.1	['PF07690']	['Major Facilitator Superfamily']	118.608	-0.964286	0.251439	-3.83507	0.000125529	0.000490654
g1830.t1.cds	ATCC64974_18300	SPB44184.1	['PF11754']	['Velvet factor']	97.8249	-0.963781	0.248842	-3.87307	0.000107471	0.000427341
g2000.t1.cds	ATCC64974_20000	SPB44354.1			966.197	-0.963737	0.194482	-4.95541	7.21764e-07	4.10026e-06
g9188.t1.cds	ATCC64974_91880	SPB51578.1	['PF00329']	['Respiratory-chain NADH dehydrogenase, 30 Kd subunit']	258.272	-0.962702	0.194423	-4.95158	7.36123e-07	4.17304e-06
g8743.t1.cds	ATCC64974_87430	SPB51132.1	['PF00549', 'PF00285', 'PF02629']	['CoA-ligase', 'Citrate synthase, C-terminal domain', 'CoA binding domain']	1808.22	-0.962492	0.187068	-5.14514	2.67316e-07	1.61377e-06
g3080.t1.cds	ATCC64974_30800	SPB45440.1	['PF08618', 'PF08618']	['Transcription factor Opi1', 'Transcription factor Opi1']	282.601	-0.962266	0.192748	-4.99235	5.9649e-07	3.41195e-06
g10340.t1.cds	ATCC64974_103400	SPB52734.1			84.5464	-0.961724	0.349918	-2.74842	0.00598827	0.0155929
g10421.t1.cds	ATCC64974_104210	SPB52817.1	['PF11698', 'PF03224']	['V-ATPase subunit H', 'V-ATPase subunit H']	247.931	-0.961496	0.182193	-5.27735	1.31067e-07	8.26387e-07
g7900.t1.cds	ATCC64974_74580	SPB49840.1	['PF01284']	['Membrane-associating domain']	147.222	-0.960737	0.282417	-3.40184	0.000669348	0.00224044
g2476.t1.cds	ATCC64974_24760	SPB44832.1	['PF11915', 'PF11915']	['Protein of unknown function (DUF3433)', 'Protein of unknown function (DUF3433)']	450.027	-0.96022	0.18782	-5.11244	3.18028e-07	1.90182e-06
g7084.t1.cds	ATCC64974_70840	SPB49464.1	['PF00743', 'PF00743', 'PF13450']	['Flavin-binding monooxygenase-like', 'Flavin-binding monooxygenase-like', 'NAD(P)-binding Rossmann-like domain']	145.376	-0.959506	0.220494	-4.35161	1.35139e-05	6.34134e-05
g6074.t1.cds	ATCC64974_60300	SPB48407.1	['PF01803']	['LIM-domain binding protein']	1071.04	-0.959433	0.157686	-6.08444	1.16898e-09	9.55376e-09
g2043.t1.cds	ATCC64974_20430	SPB44397.1	['PF00134']	['Cyclin, N-terminal domain']	283.936	-0.958858	0.221333	-4.33219	1.47631e-05	6.8793e-05
g11020.t1.cds	ATCC64974_110200	SPB53420.1	['PF00400', 'PF00400', 'PF00400', 'PF00400', 'PF00400', 'PF00400']	['WD domain, G-beta repeat', 'WD domain, G-beta repeat', 'WD domain, G-beta repeat', 'WD domain, G-beta repeat', 'WD domain, G-beta repeat', 'WD domain, G-beta repeat']	1083.35	-0.958218	0.160198	-5.98147	2.21127e-09	1.74892e-08
g4593.t1.cds	ATCC64974_45930	SPB46963.1	['PF03765', 'PF00650']	['CRAL/TRIO, N-terminal domain', 'CRAL/TRIO domain']	344.292	-0.957862	0.228204	-4.19739	2.70003e-05	0.000120165
g9039.t1.cds	ATCC64974_90390	SPB51428.1	['PF03127', 'PF00790', 'PF00018']	['GAT domain', 'VHS domain', 'SH3 domain']	350.287	-0.9574	0.18219	-5.25494	1.4807e-07	9.26017e-07
g7780.t1.cds	ATCC64974_84650	SPB50851.1	['PF13857', 'PF12796', 'PF12796', 'PF12796', 'PF12796']	['Ankyrin repeats (many copies)', 'Ankyrin repeats (3 copies)', 'Ankyrin repeats (3 copies)', 'Ankyrin repeats (3 copies)', 'Ankyrin repeats (3 copies)']	283.704	-0.957082	0.265284	-3.60777	0.000308842	0.00111097
g9043.t1.cds	ATCC64974_90430	SPB51432.1	['PF00173']	['Cytochrome b5-like Heme/Steroid binding domain']	794.238	-0.956809	0.166224	-5.75614	8.60589e-09	6.25609e-08
g5817.t1.cds	ATCC64974_58170	SPB48192.1	['PF00346']	['Respiratory-chain NADH dehydrogenase, 49 Kd subunit']	672.346	-0.955954	0.140734	-6.79263	1.10111e-11	1.12916e-10
g2104.t1.cds	ATCC64974_21040	SPB44458.1			660.363	-0.955316	0.174835	-5.46411	4.65246e-08	3.11937e-07
g9385.t1.cds	ATCC64974_93850	SPB51775.1	['PF13640']	['2OG-Fe(II) oxygenase superfamily']	85.105	-0.955285	0.284385	-3.35912	0.000781901	0.00258035
g2544.t1.cds	ATCC64974_25440	SPB44901.1	['PF00172']	['Fungal Zn(2)-Cys(6) binuclear cluster domain']	305.332	-0.954816	0.244825	-3.9	9.61934e-05	0.000386206
g10521.t1.cds	ATCC64974_105210	SPB52919.1	['PF13472']	['GDSL-like Lipase/Acylhydrolase family']	136.581	-0.954794	0.290428	-3.28755	0.00101065	0.00323623
g6970.t1.cds	ATCC64974_69700	SPB49350.1	['PF00324']	['Amino acid permease']	357.167	-0.954724	0.168223	-5.67536	1.38395e-08	9.86788e-08
g9628.t1.cds	ATCC64974_96280	SPB52022.1	['PF11807']	['Domain of unknown function (DUF3328)']	1738.37	-0.953736	0.208725	-4.56934	4.89254e-06	2.4803e-05
g3971.t1.cds	ATCC64974_39710	SPB46338.1			158.838	-0.953173	0.231897	-4.11034	3.95085e-05	0.000171034
g8871.t1.cds	ATCC64974_88710	SPB51260.1	['PF00067']	['Cytochrome P450']	488.679	-0.952819	0.272892	-3.49157	0.000480197	0.00166197
g5468.t1.cds	ATCC64974_54680	SPB47843.1	['PF02284']	['Cytochrome c oxidase subunit Va']	303.043	-0.952573	0.202188	-4.71133	2.46108e-06	1.30853e-05
g39.t1.cds	ATCC64974_7910	SPB43145.1			3434.03	-0.952223	0.152302	-6.25219	4.0474e-10	3.47638e-09
g8489.t1.cds	ATCC64974_80470	SPB50432.1	['PF06395', 'PF00621', 'PF00564', 'PF15411']	['CDC24 Calponin', 'RhoGEF domain', 'PB1 domain', 'Pleckstrin homology domain']	850.966	-0.951108	0.167765	-5.66929	1.43388e-08	1.02104e-07
g3219.t1.cds	ATCC64974_32190	SPB45579.1	['PF10345']	['Cohesin loading factor']	244.702	-0.951028	0.234872	-4.04914	5.14057e-05	0.000217477
g177.t1.cds	ATCC64974_9290	SPB43283.1			1566.65	-0.950628	0.201871	-4.70908	2.48838e-06	1.3211e-05
g9844.t1.cds	ATCC64974_98440	SPB52238.1			438.023	-0.949717	0.210616	-4.50924	6.50606e-06	3.22849e-05
g7619.t1.cds	ATCC64974_83040	SPB50690.1			3695.89	-0.9494	0.219097	-4.33324	1.46933e-05	6.85754e-05
g6753.t1.cds	ATCC64974_67530	SPB49132.1			250.023	-0.949358	0.202672	-4.68421	2.81042e-06	1.48186e-05
g1847.t1.cds	ATCC64974_18470	SPB44201.1	['PF10431', 'PF07724']	['C-terminal, D2-small domain, of ClpB protein', 'AAA domain (Cdc48 subfamily)']	223.45	-0.94868	0.294598	-3.22025	0.00128077	0.00399219
g7027.t1.cds	ATCC64974_70270	SPB49407.1	['PF00616', 'PF03836']	['GTPase-activator protein for Ras-like GTPase', 'RasGAP C-terminus']	696.861	-0.947353	0.211035	-4.48907	7.15339e-06	3.52217e-05
g5895.t1.cds	ATCC64974_62790	SPB48657.1	['PF00172']	['Fungal Zn(2)-Cys(6) binuclear cluster domain']	174.383	-0.947351	0.214808	-4.41022	1.03266e-05	4.94469e-05
g8919.t1.cds	ATCC64974_89190	SPB51308.1			178.846	-0.947195	0.30006	-3.15669	0.00159573	0.00486017
g8882.t1.cds	ATCC64974_88820	SPB51271.1			126.125	-0.946989	0.251971	-3.75832	0.000171057	0.000650922
g3744.t1.cds	ATCC64974_37440	SPB46107.1	['PF01257']	['Thioredoxin-like [2Fe-2S] ferredoxin']	297.617	-0.946826	0.181627	-5.21302	1.85792e-07	1.14598e-06
g5307.t1.cds	ATCC64974_53070	SPB47679.1	['PF10295']	['Uncharacterised protein (DUF2406)']	1217.38	-0.946548	0.139778	-6.77181	1.27178e-11	1.29556e-10
g270.t1.cds	ATCC64974_10220	SPB43376.1	['PF08241']	['Methyltransferase domain']	5050.24	-0.946	0.122559	-7.71873	1.17498e-14	1.59644e-13
g5050.t1.cds	ATCC64974_50500	SPB47422.1	['PF00012']	['Hsp70 protein']	6545.85	-0.945376	0.14725	-6.4202	1.36098e-10	1.23901e-09
g6512.t1.cds	ATCC64974_65120	SPB48891.1	['PF00069']	['Protein kinase domain']	4846.6	-0.944449	0.177395	-5.32398	1.01519e-07	6.4919e-07
g9732.t1.cds	ATCC64974_97320	SPB52126.1			613.249	-0.944021	0.202844	-4.65392	3.25681e-06	1.69486e-05
g6470.t1.cds	ATCC64974_64700	SPB48849.1	['PF03619']	['Organic solute transporter Ostalpha']	245.171	-0.943431	0.244431	-3.85971	0.000113522	0.000448926
g825.t1.cds	ATCC64974_4530	SPB42806.1	['PF00071']	['Ras family']	167.299	-0.942835	0.277936	-3.39227	0.000693157	0.00231224
g6668.t1.cds	ATCC64974_66680	SPB49047.1	['PF02458']	['Transferase family']	166.132	-0.942829	0.240373	-3.92236	8.76863e-05	0.000354027
g3023.t1.cds	ATCC64974_30230	SPB45383.1	['PF00462', 'PF00085']	['Glutaredoxin', 'Thioredoxin']	98.6524	-0.942109	0.254363	-3.7038	0.000212392	0.000791461
g9559.t1.cds	ATCC64974_95590	SPB51952.1	['PF00642']	['Zinc finger C-x8-C-x5-C-x3-H type (and similar)']	145.249	-0.941913	0.240961	-3.90899	9.26835e-05	0.000373086
g997.t1.cds	ATCC64974_6250	SPB42978.1	['PF13826']	['Domain of unknown function (DUF4188)']	379.585	-0.941878	0.195645	-4.81423	1.47767e-06	8.07554e-06
g5777.t1.cds	ATCC64974_57770	SPB48152.1			625.972	-0.940403	0.1535	-6.12642	8.98803e-10	7.41874e-09
g3073.t1.cds	ATCC64974_30730	SPB45433.1			157.619	-0.940124	0.220179	-4.26981	1.95637e-05	8.94294e-05
g7668.t1.cds	ATCC64974_83530	SPB50739.1	['PF01494']	['FAD binding domain']	211.982	-0.939963	0.307119	-3.06058	0.0022091	0.00647252
g6977.t1.cds	ATCC64974_69770	SPB49357.1	['PF00288', 'PF08544', 'PF10509']	['GHMP kinases N terminal domain', 'GHMP kinases C terminal', 'Galactokinase galactose-binding signature']	430.557	-0.938582	0.175357	-5.35241	8.67925e-08	5.61005e-07
g5001.t1.cds	ATCC64974_50010	SPB47373.1	['PF07647']	['SAM domain (Sterile alpha motif)']	6273.6	-0.937487	0.142121	-6.5964	4.21269e-11	4.07227e-10
g222.t1.cds	ATCC64974_9740	SPB43328.1	['PF09463']	['Opy2 protein']	1061.19	-0.936878	0.148947	-6.29001	3.17448e-10	2.77073e-09
g5603.t1.cds	ATCC64974_56030	SPB47978.1	['PF00255']	['Glutathione peroxidase']	572.82	-0.935303	0.171625	-5.44968	5.04615e-08	3.36244e-07
g2198.t1.cds	ATCC64974_21980	SPB44553.1	['PF05729', 'PF12796', 'PF12796']	['NACHT domain', 'Ankyrin repeats (3 copies)', 'Ankyrin repeats (3 copies)']	1008.25	-0.934449	0.223062	-4.1892	2.79943e-05	0.000124332
g5723.t1.cds	ATCC64974_57230	SPB48098.1	['PF02926']	['THUMP domain']	340.397	-0.933861	0.252498	-3.69848	0.000216891	0.000806833
g59.t1.cds	ATCC64974_8110	SPB43165.1	['PF02127']	['Aminopeptidase I zinc metalloprotease (M18)']	977.138	-0.932128	0.160688	-5.80085	6.59793e-09	4.86191e-08
g1162.t1.cds	ATCC64974_11620	SPB43516.1	['PF01565', 'PF08031']	['FAD binding domain', 'Berberine and berberine like']	124.926	-0.931845	0.246065	-3.78699	0.000152486	0.000586043
g7012.t1.cds	ATCC64974_70120	SPB49392.1	['PF08613']	['Cyclin']	838.525	-0.931659	0.236799	-3.93439	8.34073e-05	0.000337762
g3547.t1.cds	ATCC64974_35470	SPB45910.1	['PF08238', 'PF08238', 'PF08238', 'PF08238', 'PF08238', 'PF08238', 'PF08238']	['Sel1 repeat', 'Sel1 repeat', 'Sel1 repeat', 'Sel1 repeat', 'Sel1 repeat', 'Sel1 repeat', 'Sel1 repeat']	679.996	-0.931595	0.147172	-6.32998	2.45197e-10	2.17175e-09
g10242.t1.cds	ATCC64974_102420	SPB52636.1	['PF13520']	['Amino acid permease']	253.667	-0.930789	0.227301	-4.09496	4.22236e-05	0.000181985
g7402.t1.cds	ATCC64974_85290	SPB50916.1	['PF00137']	['ATP synthase subunit C']	212.296	-0.929888	0.243613	-3.81708	0.000135041	0.000523848
g2671.t1.cds	ATCC64974_26710	SPB45029.1	['PF00258', 'PF02898', 'PF00175']	['Flavodoxin', 'Nitric oxide synthase, oxygenase domain', 'Oxidoreductase NAD-binding domain']	63.0305	-0.929797	0.321324	-2.89364	0.00380802	0.0105218
g10783.t1.cds	ATCC64974_107830	SPB53181.1			2127.67	-0.929688	0.229147	-4.05717	4.9671e-05	0.000211048
g832.t1.cds	ATCC64974_4600	SPB42813.1	['PF00501', 'PF13193']	['AMP-binding enzyme', 'AMP-binding enzyme C-terminal domain']	393.867	-0.928713	0.183636	-5.05736	4.25107e-07	2.48972e-06
g11085.t1.cds	ATCC64974_110850	SPB53485.1	['PF00067']	['Cytochrome P450']	1304.45	-0.928662	0.182947	-5.07613	3.85192e-07	2.27323e-06
g8113.t1.cds	ATCC64974_76710	SPB50053.1	['PF01214']	['Casein kinase II regulatory subunit']	311.783	-0.928582	0.215486	-4.30924	1.6382e-05	7.5882e-05
g4924.t1.cds	ATCC64974_49240	SPB47296.1	['PF00134', 'PF02984']	['Cyclin, N-terminal domain', 'Cyclin, C-terminal domain']	481.293	-0.928527	0.177054	-5.24431	1.5687e-07	9.76524e-07
g3889.t1.cds	ATCC64974_38890	SPB46252.1	['PF13410', 'PF13409']	['Glutathione S-transferase, C-terminal domain', 'Glutathione S-transferase, N-terminal domain']	58.062	-0.928427	0.308911	-3.00549	0.00265158	0.0076362
g914.t1.cds	ATCC64974_5420	SPB42895.1	['PF00501', 'PF13193']	['AMP-binding enzyme', 'AMP-binding enzyme C-terminal domain']	643.516	-0.928222	0.174915	-5.3067	1.11631e-07	7.10066e-07
g4514.t1.cds	ATCC64974_45140	SPB46884.1	['PF06747']	['CHCH domain']	102.924	-0.928119	0.277889	-3.33989	0.000838107	0.00274401
g722.t1.cds	ATCC64974_3500	SPB42702.1	['PF13041', 'PF01535', 'PF01535']	['PPR repeat family', 'PPR repeat', 'PPR repeat']	7354.38	-0.927922	0.287321	-3.22956	0.00123981	0.0038802
g4335.t1.cds	ATCC64974_43350	SPB46705.1	['PF01968', 'PF05378', 'PF06032']	['Hydantoinase/oxoprolinase', 'Hydantoinase/oxoprolinase N-terminal region', 'Protein of unknown function (DUF917)']	363.226	-0.927599	0.182565	-5.08092	3.75605e-07	2.21786e-06
g3177.t1.cds	ATCC64974_31770	SPB45537.1			1466	-0.926764	0.178013	-5.20616	1.92793e-07	1.18578e-06
g7789.t1.cds	ATCC64974_84740	SPB50860.1			60.0132	-0.926574	0.34913	-2.65395	0.0079555	0.0200196
g922.t1.cds	ATCC64974_5500	SPB42903.1	['PF05026', 'PF00293']	['Dcp2, box A domain', 'NUDIX domain']	234.337	-0.925176	0.213423	-4.33494	1.458e-05	6.80905e-05
g6751.t1.cds	ATCC64974_67510	SPB49130.1	['PF04082', 'PF00172']	['Fungal specific transcription factor domain', 'Fungal Zn(2)-Cys(6) binuclear cluster domain']	460.124	-0.924644	0.157144	-5.88406	4.0033e-09	3.04567e-08
g474.t1.cds	ATCC64974_1020	SPB42453.1	['PF00069']	['Protein kinase domain']	872.52	-0.924422	0.163102	-5.66776	1.44678e-08	1.02955e-07
g3990.t1.cds	ATCC64974_39900	SPB46357.1	['PF13639', 'PF01363']	['Ring finger domain', 'FYVE zinc finger']	718.439	-0.923969	0.210315	-4.39326	1.11663e-05	5.30669e-05
g8059.t1.cds	ATCC64974_76170	SPB49999.1	['PF13813']	['Membrane bound O-acyl transferase family']	125.663	-0.92393	0.225731	-4.09305	4.25732e-05	0.000183272
g6492.t1.cds	ATCC64974_64920	SPB48871.1	['PF00202']	['Aminotransferase class-III']	1260.71	-0.923258	0.148483	-6.21795	5.03679e-10	4.27848e-09
g10881.t1.cds	ATCC64974_108810	SPB53279.1	['PF12937']	['F-box-like']	715.561	-0.923145	0.180022	-5.12796	2.929e-07	1.7574e-06
g5866.t1.cds	ATCC64974_58660	SPB48241.1	['PF08642']	['Histone deacetylation protein Rxt3']	473.691	-0.922422	0.180834	-5.10092	3.38e-07	2.01233e-06
g6927.t1.cds	ATCC64974_69270	SPB49307.1			934.196	-0.921663	0.203874	-4.52076	6.16188e-06	3.07041e-05
g8050.t1.cds	ATCC64974_76080	SPB49990.1	['PF01494']	['FAD binding domain']	325.601	-0.920875	0.245472	-3.75145	0.000175813	0.000666644
g23.t1.cds	ATCC64974_7750	SPB43129.1	['PF05193', 'PF00675']	['Peptidase M16 inactive domain', 'Insulinase (Peptidase family M16)']	729.906	-0.920195	0.139548	-6.5941	4.27848e-11	4.13216e-10
g5597.t1.cds	ATCC64974_55970	SPB47972.1	['PF13242', 'PF13344']	['HAD-hyrolase-like', 'Haloacid dehalogenase-like hydrolase']	527.294	-0.920036	0.215762	-4.26412	2.00694e-05	9.1547e-05
g8502.t1.cds	ATCC64974_80600	SPB50445.1	['PF04188']	['Mannosyltransferase (PIG-V)']	292.771	-0.918727	0.186036	-4.93843	7.87547e-07	4.44549e-06
g7224.t1.cds	ATCC64974_72240	SPB49605.1	['PF00067']	['Cytochrome P450']	169.238	-0.918222	0.256754	-3.57627	0.000348529	0.00124131
g1301.t1.cds	ATCC64974_13010	SPB43655.1	['PF00622']	['SPRY domain']	1041.92	-0.917872	0.137705	-6.66551	2.63743e-11	2.59367e-10
g5513.t1.cds	ATCC64974_55130	SPB47888.1			138.599	-0.91782	0.321595	-2.85397	0.00431771	0.0117093
g6097.t1.cds	ATCC64974_60530	SPB48430.1			247.767	-0.917226	0.205041	-4.47337	7.69957e-06	3.77387e-05
g9861.t1.cds	ATCC64974_98610	SPB52255.1			47.3774	-0.91665	0.355744	-2.57671	0.00997451	0.0244058
g8952.t1.cds	ATCC64974_89520	SPB51341.1	['PF01595']	['Domain of unknown function DUF21']	602.843	-0.91588	0.199943	-4.5807	4.63415e-06	2.3604e-05
g5136.t1.cds	ATCC64974_51360	SPB47508.1	['PF00135']	['Carboxylesterase family']	227.442	-0.915688	0.193012	-4.74419	2.09341e-06	1.12357e-05
g11021.t1.cds	ATCC64974_110210	SPB53421.1	['PF01753']	['MYND finger']	567.972	-0.915633	0.155833	-5.87575	4.20936e-09	3.18895e-08
g8353.t1.cds	ATCC64974_79110	SPB50296.1			1037.3	-0.91557	0.173577	-5.27471	1.32969e-07	8.36912e-07
g2060.t1.cds	ATCC64974_20600	SPB44414.1	['PF03105', 'PF03105', 'PF00939']	['SPX domain', 'SPX domain', 'Sodium:sulfate symporter transmembrane region']	968.143	-0.91546	0.137607	-6.6527	2.87768e-11	2.82478e-10
g4841.t1.cds	ATCC64974_48410	SPB47212.1			69.5135	-0.91492	0.293128	-3.12123	0.00180099	0.005409
g5304.t1.cds	ATCC64974_53040	SPB47676.1	['PF13347']	['MFS/sugar transport protein']	265.559	-0.914351	0.237178	-3.85513	0.000115669	0.000456415
g5135.t1.cds	ATCC64974_51350	SPB47507.1			75.6327	-0.914186	0.317311	-2.88104	0.0039636	0.0108802
g4873.t1.cds	ATCC64974_48730	SPB47244.1	['PF00244']	['14-3-3 protein']	1920.22	-0.913858	0.172844	-5.28719	1.24213e-07	7.8639e-07
g9500.t1.cds	ATCC64974_95000	SPB51893.1			309.463	-0.91279	0.182805	-4.99323	5.93773e-07	3.39821e-06
g2339.t1.cds	ATCC64974_23390	SPB44694.1	['PF02779', 'PF02780']	['Transketolase, pyrimidine binding domain', 'Transketolase, C-terminal domain']	1038.44	-0.91181	0.183362	-4.97272	6.60184e-07	3.75834e-06
g2803.t1.cds	ATCC64974_28030	SPB45162.1	['PF02301']	['HORMA domain']	995.046	-0.911474	0.201438	-4.52483	6.04443e-06	3.01467e-05
g8801.t1.cds	ATCC64974_88010	SPB51190.1			1639.3	-0.910883	0.244065	-3.73213	0.000189871	0.000714698
g4662.t1.cds	ATCC64974_46620	SPB47032.1	['PF00083']	['Sugar (and other) transporter']	1253.09	-0.909181	0.137549	-6.60987	3.84654e-11	3.7317e-10
g8657.t1.cds	ATCC64974_82150	SPB50601.1	['PF08229']	['ER membrane protein SH3']	211.743	-0.907713	0.246453	-3.6831	0.000230411	0.00085184
g4779.t1.cds	ATCC64974_47790	SPB47150.1			649.155	-0.907559	0.183778	-4.93834	7.87892e-07	4.44549e-06
g4876.t1.cds	ATCC64974_48760	SPB47247.1	['PF17104']	['Domain of unknown function (DUF5102)']	158.156	-0.907023	0.219588	-4.13056	3.61882e-05	0.000157609
g7915.t1.cds	ATCC64974_74730	SPB49855.1	['PF02535']	['ZIP Zinc transporter']	74.1143	-0.90489	0.283443	-3.1925	0.00141047	0.0043537
g524.t1.cds	ATCC64974_1520	SPB42503.1	['PF04082']	['Fungal specific transcription factor domain']	156.659	-0.90481	0.269424	-3.35831	0.000784192	0.00258632
g9286.t1.cds	ATCC64974_92860	SPB51676.1	['PF00150']	['Cellulase (glycosyl hydrolase family 5)']	273.359	-0.903043	0.191703	-4.71063	2.46957e-06	1.3124e-05
g1510.t1.cds	ATCC64974_15100	SPB43864.1	['PF01151']	['GNS1/SUR4 family']	133.793	-0.900898	0.23974	-3.75781	0.000171406	0.00065202
g9469.t1.cds	ATCC64974_94690	SPB51860.1	['PF01805', 'PF01805', 'PF12230']	['Surp module', 'Surp module', 'Pre-mRNA splicing factor PRP21 like protein']	97.4153	-0.900897	0.300852	-2.99449	0.00274907	0.00788539
g7259.t1.cds	ATCC64974_72590	SPB49640.1	['PF00249']	['Myb-like DNA-binding domain']	1231.15	-0.900887	0.188094	-4.78957	1.67142e-06	9.07005e-06
g3797.t1.cds	ATCC64974_37970	SPB46160.1	['PF01369', 'PF00169']	['Sec7 domain', 'PH domain']	480.716	-0.900743	0.162679	-5.53693	3.07817e-08	2.11377e-07
g8419.t1.cds	ATCC64974_79770	SPB50362.1	['PF01412']	['Putative GTPase activating protein for Arf']	106.384	-0.900386	0.318476	-2.82717	0.00469617	0.0125838
g8862.t1.cds	ATCC64974_88620	SPB51251.1			70.6798	-0.899759	0.336332	-2.67521	0.0074682	0.0188947
g6359.t1.cds	ATCC64974_63590	SPB48737.1	['PF07883']	['Cupin domain']	656.129	-0.899226	0.178257	-5.04454	4.54606e-07	2.65523e-06
g1518.t1.cds	ATCC64974_15180	SPB43872.1			113.122	-0.89867	0.238797	-3.76332	0.000167672	0.000638942
g1843.t1.cds	ATCC64974_18430	SPB44197.1	['PF02714', 'PF14703', 'PF13967']	['Calcium-dependent channel, 7TM region, putative phosphate', 'Cytosolic domain of 10TM putative phosphate transporter', 'Late exocytosis, associated with Golgi transport']	359.207	-0.898409	0.215844	-4.16231	3.15044e-05	0.000138553
g6303.t1.cds	ATCC64974_62590	SPB48637.1	['PF00213']	['ATP synthase delta (OSCP) subunit']	409.014	-0.898391	0.166095	-5.4089	6.34123e-08	4.17894e-07
g8450.t1.cds	ATCC64974_80080	SPB50393.1			85.1222	-0.898361	0.270491	-3.32122	0.000896255	0.00291492
g503.t1.cds	ATCC64974_1310	SPB42482.1			163.96	-0.898229	0.361859	-2.48226	0.0130553	0.0308657
g9411.t1.cds	ATCC64974_94110	SPB51801.1	['PF07992']	['Pyridine nucleotide-disulphide oxidoreductase']	362.802	-0.897194	0.179742	-4.99156	5.98939e-07	3.42414e-06
g10890.t1.cds	ATCC64974_108900	SPB53288.1	['PF13181', 'PF00226', 'PF00515', 'PF13174', 'PF14559']	['Tetratricopeptide repeat', 'DnaJ domain', 'Tetratricopeptide repeat', 'Tetratricopeptide repeat', 'Tetratricopeptide repeat']	716.843	-0.897129	0.179975	-4.98475	6.2042e-07	3.54132e-06
g3427.t1.cds	ATCC64974_34270*	SPB45787.1			503.741	-0.89705	0.214873	-4.17479	2.9826e-05	0.000131924
g4820.t1.cds	ATCC64974_48200	SPB47191.1	['PF04082', 'PF00172']	['Fungal specific transcription factor domain', 'Fungal Zn(2)-Cys(6) binuclear cluster domain']	846.067	-0.895873	0.177612	-5.04398	4.55957e-07	2.66028e-06
g1970.t1.cds	ATCC64974_19700	SPB44324.1			177.314	-0.894715	0.293811	-3.0452	0.00232524	0.00677415
g6326.t1.cds	ATCC64974_63260	SPB48704.1			202.039	-0.893784	0.273631	-3.26638	0.0010893	0.00345935
g10119.t1.cds	ATCC64974_101190	SPB52513.1	['PF00611', 'PF10291']	['Fes/CIP4, and EFC/F-BAR homology domain', 'Muniscin C-terminal mu homology domain']	916.844	-0.892131	0.139792	-6.38183	1.74985e-10	1.57575e-09
g9437.t1.cds	ATCC64974_94370	SPB51827.1	['PF10275']	['Peptidase C65 Otubain']	485.216	-0.891541	0.176737	-5.04444	4.54845e-07	2.65523e-06
g7831.t1.cds	ATCC64974_73890	SPB49771.1	['PF04802']	['Component of IIS longevity pathway SMK-1']	768.655	-0.88843	0.170514	-5.21031	1.8853e-07	1.16221e-06
g3208.t1.cds	ATCC64974_32080	SPB45568.1			55.9583	-0.887672	0.312601	-2.83963	0.00451658	0.0121843
g3114.t1.cds	ATCC64974_31140	SPB45474.1	['PF00385', 'PF00005', 'PF00005']	['Chromo (CHRromatin Organisation MOdifier) domain', 'ABC transporter', 'ABC transporter']	874.27	-0.887662	0.317041	-2.79983	0.00511288	0.0135623
g6579.t1.cds	ATCC64974_65790	SPB48958.1	['PF15365']	['Proline-rich nuclear receptor coactivator motif']	342.531	-0.887625	0.171703	-5.16954	2.34674e-07	1.4279e-06
g5852.t1.cds	ATCC64974_58520	SPB48227.1			971.496	-0.886248	0.180691	-4.90476	9.35411e-07	5.24764e-06
g41.t1.cds	ATCC64974_7930	SPB43147.1			650.479	-0.886096	0.23021	-3.84907	0.000118567	0.000466144
g6231.t1.cds	ATCC64974_61870	SPB48565.1			164.98	-0.885766	0.236984	-3.73766	0.000185744	0.000701367
g6641.t1.cds	ATCC64974_66410	SPB49020.1			89.8351	-0.885026	0.271854	-3.25551	0.00113187	0.00358083
g3269.t1.cds	ATCC64974_32690	SPB45629.1	['PF00400', 'PF00400', 'PF00400', 'PF00400', 'PF00400', 'PF00400', 'PF00400', 'PF08581']	['WD domain, G-beta repeat', 'WD domain, G-beta repeat', 'WD domain, G-beta repeat', 'WD domain, G-beta repeat', 'WD domain, G-beta repeat', 'WD domain, G-beta repeat', 'WD domain, G-beta repeat', 'Tup N-terminal']	1258.39	-0.884723	0.169917	-5.20678	1.92142e-07	1.18245e-06
g8028.t1.cds	ATCC64974_75860	SPB49968.1	['PF00067']	['Cytochrome P450']	359.614	-0.884565	0.196785	-4.49507	6.95461e-06	3.43213e-05
g1259.t1.cds	ATCC64974_12590	SPB43613.1	['PF03435', 'PF16653']	['Saccharopine dehydrogenase NADP binding domain', 'Saccharopine dehydrogenase C-terminal domain']	443.972	-0.883891	0.195958	-4.51062	6.46387e-06	3.21199e-05
g4574.t1.cds	ATCC64974_45740	SPB46944.1	['PF05368']	['NmrA-like family']	1399.04	-0.88387	0.140545	-6.28889	3.19742e-10	2.7885e-09
g6980.t1.cds	ATCC64974_69800	SPB49360.1			249.759	-0.882946	0.179534	-4.918	8.74344e-07	4.92041e-06
g4874.t1.cds	ATCC64974_48740	SPB47245.1	['PF04568']	['Mitochondrial ATPase inhibitor, IATP']	151.211	-0.882061	0.23814	-3.70396	0.000212263	0.000791254
g9577.t1.cds	ATCC64974_95770	SPB51971.1			161.119	-0.881037	0.242953	-3.62637	0.000287437	0.00104231
g9816.t1.cds	ATCC64974_98160	SPB52210.1	['PF10348', 'PF10355']	['Domain of unknown function (DUF2427)', 'Protein of unknown function (Ytp1)']	1600.42	-0.880513	0.279078	-3.15508	0.00160456	0.00488157
g2465.t1.cds	ATCC64974_24650	SPB44821.1			577.417	-0.880407	0.147861	-5.95427	2.61236e-09	2.04218e-08
g2654.t1.cds	ATCC64974_26540	SPB45012.1			43.1903	-0.878592	0.379606	-2.31449	0.0206411	0.0459696
g9105.t1.cds	ATCC64974_91050	SPB51494.1	['PF08636']	['ER protein Pkr1']	197.546	-0.876242	0.228793	-3.82985	0.000128221	0.000500091
g4537.t1.cds	ATCC64974_45370	SPB46907.1	['PF13499', 'PF00153', 'PF00153', 'PF00153']	['EF-hand domain pair', 'Mitochondrial carrier protein', 'Mitochondrial carrier protein', 'Mitochondrial carrier protein']	1138.12	-0.87555	0.165524	-5.28956	1.22609e-07	7.77607e-07
g404.t1.cds	ATCC64974_320	SPB42383.1	['PF00549', 'PF08442']	['CoA-ligase', 'ATP-grasp domain']	1726.06	-0.875349	0.166783	-5.24842	1.53413e-07	9.55939e-07
g8480.t1.cds	ATCC64974_80380	SPB50423.1	['PF00004', 'PF01434']	['ATPase family associated with various cellular activities (AAA)', 'Peptidase family M41']	1063.07	-0.87509	0.138625	-6.31265	2.74305e-10	2.41371e-09
g9052.t1.cds	ATCC64974_90520	SPB51441.1	['PF00009', 'PF03144', 'PF03143']	['Elongation factor Tu GTP binding domain', 'Elongation factor Tu domain 2', 'Elongation factor Tu C-terminal domain']	1242.3	-0.874687	0.163953	-5.33498	9.55547e-08	6.12868e-07
g1753.t1.cds	ATCC64974_17530	SPB44107.1	['PF02906']	['Iron only hydrogenase large subunit, C-terminal domain']	294.857	-0.874411	0.186925	-4.67787	2.89863e-06	1.52242e-05
g4936.t1.cds	ATCC64974_49360	SPB47308.1	['PF12894', 'PF00400', 'PF00400']	['Anaphase-promoting complex subunit 4 WD40 domain', 'WD domain, G-beta repeat', 'WD domain, G-beta repeat']	231.224	-0.874306	0.190031	-4.60087	4.20723e-06	2.15107e-05
g6112.t1.cds	ATCC64974_60680	SPB48445.1	['PF13639']	['Ring finger domain']	597.292	-0.872973	0.153487	-5.68759	1.28842e-08	9.21105e-08
g4946.t1.cds	ATCC64974_49460	SPB47318.1	['PF00172', 'PF04082']	['Fungal Zn(2)-Cys(6) binuclear cluster domain', 'Fungal specific transcription factor domain']	369.236	-0.872621	0.217271	-4.01627	5.91254e-05	0.000247322
g9144.t1.cds	ATCC64974_91440	SPB51533.1	['PF00067']	['Cytochrome P450']	1193.76	-0.872526	0.176658	-4.93907	7.84975e-07	4.436e-06
g8456.t1.cds	ATCC64974_80140	SPB50399.1	['PF11735']	['Cryptococcal mannosyltransferase 1']	403.928	-0.872062	0.268486	-3.24807	0.00116191	0.00366413
g8238.t1.cds	ATCC64974_77960	SPB50181.1	['PF13921', 'PF07529']	['Myb-like DNA-binding domain', 'HSA']	1300.54	-0.871981	0.1663	-5.24344	1.57612e-07	9.79446e-07
g10180.t1.cds	ATCC64974_101800	SPB52574.1	['PF12763', 'PF12761']	['Cytoskeletal-regulatory complex EF hand', 'Actin cytoskeleton-regulatory complex protein END3']	250.63	-0.871403	0.195059	-4.46739	7.91786e-06	3.87207e-05
g10842.t1.cds	ATCC64974_108420	SPB53240.1	['PF10330']	['Putative Sin3 binding protein']	803.935	-0.870585	0.161685	-5.38444	7.2672e-08	4.75143e-07
g9466.t1.cds	ATCC64974_94660	SPB51857.1	['PF01529']	['DHHC palmitoyltransferase']	370.804	-0.87057	0.191537	-4.54518	5.48885e-06	2.76086e-05
g7656.t1.cds	ATCC64974_83410	SPB50727.1			159.262	-0.870326	0.269315	-3.23162	0.00123089	0.00386013
g5698.t1.cds	ATCC64974_56980	SPB48073.1	['PF09440', 'PF01399']	['eIF3 subunit 6 N terminal domain', 'PCI domain']	513.136	-0.870226	0.258895	-3.3613	0.000775753	0.00256319
g8734.t1.cds	ATCC64974_87340	SPB51123.1	['PF00149']	['Calcineurin-like phosphoesterase']	693.41	-0.869822	0.146983	-5.91783	3.26208e-09	2.51187e-08
g5790.t1.cds	ATCC64974_57900	SPB48165.1	['PF00433', 'PF12330', 'PF00069']	['Protein kinase C terminal domain', 'Haspin like kinase domain', 'Protein kinase domain']	1302.2	-0.868771	0.206921	-4.19856	2.68622e-05	0.000119599
g10129.t1.cds	ATCC64974_101290	SPB52523.1	['PF02779', 'PF02780', 'PF00456']	['Transketolase, pyrimidine binding domain', 'Transketolase, C-terminal domain', 'Transketolase, thiamine diphosphate binding domain']	3196.06	-0.868632	0.130718	-6.64506	3.03089e-11	2.96977e-10
g10669.t1.cds	ATCC64974_106690	SPB53067.1			281.33	-0.86821	0.236933	-3.66437	0.000247952	0.000910452
g6189.t1.cds	ATCC64974_61450	SPB48523.1	['PF00610', 'PF00615']	['Domain found in Dishevelled, Egl-10, and Pleckstrin (DEP)', 'Regulator of G protein signaling domain']	495.305	-0.866384	0.291765	-2.96946	0.00298323	0.00847368
g3344.t1.cds	ATCC64974_33440	SPB45704.1	['PF05920']	['Homeobox KN domain']	72.372	-0.866334	0.303277	-2.85658	0.00428234	0.0116397
g7959.t1.cds	ATCC64974_75170	SPB49899.1	['PF01670']	['Glycosyl hydrolase family 12']	490.644	-0.866102	0.170138	-5.09059	3.56959e-07	2.11703e-06
g821.t1.cds	ATCC64974_4490	SPB42802.1			818.603	-0.86589	0.162806	-5.31855	1.04599e-07	6.66515e-07
g3999.t1.cds	ATCC64974_39990	SPB46366.1	['PF00804', 'PF05739']	['Syntaxin', 'SNARE domain']	643.366	-0.865076	0.185513	-4.66314	3.11417e-06	1.62612e-05
g1877.t1.cds	ATCC64974_18770	SPB44231.1	['PF00806', 'PF00806', 'PF00806', 'PF00806', 'PF00806', 'PF00806']	['Pumilio-family RNA binding repeat', 'Pumilio-family RNA binding repeat', 'Pumilio-family RNA binding repeat', 'Pumilio-family RNA binding repeat', 'Pumilio-family RNA binding repeat', 'Pumilio-family RNA binding repeat']	1305.49	-0.864707	0.148796	-5.81137	6.19622e-09	4.60364e-08
g1694.t1.cds	ATCC64974_16940	SPB44048.1	['PF01988']	['VIT family']	772.081	-0.863407	0.233579	-3.69643	0.000218651	0.000812822
g10484.t1.cds	ATCC64974_104840	SPB52881.1			142.296	-0.862795	0.285292	-3.02426	0.00249246	0.00722814
g8656.t1.cds	ATCC64974_82140	SPB50600.1			574.523	-0.862748	0.167315	-5.15644	2.51695e-07	1.52288e-06
g10167.t1.cds	ATCC64974_101670	SPB52561.1			407.391	-0.862397	0.206342	-4.17945	2.92216e-05	0.000129676
g5660.t1.cds	ATCC64974_56600	SPB48035.1	['PF01237']	['Oxysterol-binding protein']	694.366	-0.862153	0.152859	-5.6402	1.69856e-08	1.19687e-07
g7833.t1.cds	ATCC64974_73910	SPB49773.1	['PF06058']	['Dcp1-like decapping family']	87.2824	-0.861733	0.26346	-3.27083	0.00107232	0.00341446
g1456.t1.cds	ATCC64974_14560	SPB43810.1	['PF13673']	['Acetyltransferase (GNAT) domain']	43.9487	-0.861496	0.362542	-2.37627	0.0174889	0.0396949
g636.t1.cds	ATCC64974_2640	SPB42616.1	['PF00170']	['bZIP transcription factor']	170.677	-0.861068	0.221497	-3.88749	0.000101285	0.00040469
g2577.t1.cds	ATCC64974_25770	SPB44934.1			179.265	-0.860893	0.236693	-3.63717	0.000275653	0.00100261
g3967.t1.cds	ATCC64974_39670	SPB46334.1	['PF01704']	['UTP--glucose-1-phosphate uridylyltransferase']	1590.67	-0.859705	0.151828	-5.66236	1.49303e-08	1.06105e-07
g9136.t1.cds	ATCC64974_91360	SPB51525.1	['PF14765', 'PF02801', 'PF00550', 'PF00107', 'PF16197', 'PF00109', 'PF08659', 'PF00698', 'PF08242']	['Polyketide synthase dehydratase', 'Beta-ketoacyl synthase, C-terminal domain', 'Phosphopantetheine attachment site', 'Zinc-binding dehydrogenase', 'Ketoacyl-synthetase C-terminal extension', 'Beta-ketoacyl synthase, N-terminal domain', 'KR domain', 'Acyl transferase domain', 'Methyltransferase domain']	268.775	-0.85842	0.217634	-3.94433	8.0022e-05	0.000325345
g10706.t1.cds	ATCC64974_107060	SPB53104.1	['PF01264']	['Chorismate synthase']	87.6056	-0.858165	0.263197	-3.26054	0.00111201	0.00352522
g9309.t1.cds	ATCC64974_93090	SPB51699.1	['PF10360']	['Protein of unknown function (DUF2433)']	380.157	-0.855578	0.182885	-4.67823	2.8936e-06	1.52126e-05
g8591.t1.cds	ATCC64974_81490	SPB50534.1	['PF00240', 'PF00240', 'PF00240', 'PF00240']	['Ubiquitin family', 'Ubiquitin family', 'Ubiquitin family', 'Ubiquitin family']	8206.31	-0.855113	0.12468	-6.85846	6.96055e-12	7.33031e-11
g3869.t1.cds	ATCC64974_38690	SPB46232.1			11526.8	-0.854993	0.145617	-5.87153	4.31801e-09	3.26667e-08
g26.t1.cds	ATCC64974_7780	SPB43132.1	['PF00735']	['Septin']	331.487	-0.854488	0.175636	-4.86512	1.1439e-06	6.3414e-06
g8524.t1.cds	ATCC64974_80820	SPB50467.1	['PF01512', 'PF10589', 'PF10531']	['Respiratory-chain NADH dehydrogenase 51 Kd subunit', 'NADH-ubiquinone oxidoreductase-F iron-sulfur binding region', 'SLBB domain']	834.092	-0.852237	0.14364	-5.93316	2.97153e-09	2.30459e-08
g1512.t1.cds	ATCC64974_15120	SPB43866.1			169.894	-0.85214	0.233746	-3.64557	0.000266795	0.000973347
g8603.t1.cds	ATCC64974_81610	SPB50546.1	['PF11051']	['Mannosyltransferase putative']	132.272	-0.851535	0.242737	-3.50805	0.000451402	0.00156987
g2374.t1.cds	ATCC64974_23740	SPB44729.1	['PF01699', 'PF01699']	['Sodium/calcium exchanger protein', 'Sodium/calcium exchanger protein']	418.214	-0.8514	0.182936	-4.65409	3.25416e-06	1.6943e-05
g1748.t1.cds	ATCC64974_17480	SPB44102.1			618.439	-0.851236	0.146526	-5.80946	6.26734e-09	4.64369e-08
g8744.t1.cds	ATCC64974_87440	SPB51133.1	['PF08442', 'PF16114']	['ATP-grasp domain', 'ATP citrate lyase citrate-binding']	880.873	-0.850513	0.202263	-4.20499	2.61093e-05	0.000116563
g6144.t1.cds	ATCC64974_61000	SPB48477.1			600.048	-0.84875	0.149841	-5.66435	1.47582e-08	1.04952e-07
g4888.t1.cds	ATCC64974_48880	SPB47259.1			643.84	-0.844664	0.186713	-4.52386	6.07218e-06	3.02711e-05
g1351.t1.cds	ATCC64974_13510	SPB43705.1			749.197	-0.843608	0.210718	-4.00349	6.2415e-05	0.000259573
g2773.t1.cds	ATCC64974_27730	SPB45132.1			633.347	-0.843344	0.176316	-4.78315	1.72573e-06	9.35537e-06
g2743.t1.cds	ATCC64974_27430	SPB45102.1	['PF00179']	['Ubiquitin-conjugating enzyme']	198.185	-0.843082	0.213297	-3.95263	7.72972e-05	0.000315506
g6788.t1.cds	ATCC64974_67880	SPB49167.1	['PF00582']	['Universal stress protein family']	234.68	-0.842656	0.294361	-2.86266	0.00420099	0.0114561
g4943.t1.cds	ATCC64974_49430	SPB47315.1	['PF07651']	['ANTH domain']	228.47	-0.842553	0.205451	-4.101	4.11371e-05	0.000177586
g10187.t1.cds	ATCC64974_101870	SPB52581.1	['PF00503']	['G-protein alpha subunit']	469.96	-0.842524	0.162658	-5.17973	2.22205e-07	1.35508e-06
g3878.t1.cds	ATCC64974_38780	SPB46241.1	['PF00083']	['Sugar (and other) transporter']	144.065	-0.842252	0.229047	-3.67721	0.0002358	0.000868491
g5497.t1.cds	ATCC64974_54970	SPB47872.1	['PF01145']	['SPFH domain / Band 7 family']	1204.43	-0.841345	0.245547	-3.42641	0.000611609	0.00206889
g5429.t1.cds	ATCC64974_54290	SPB47803.1	['PF00400', 'PF00400', 'PF00400']	['WD domain, G-beta repeat', 'WD domain, G-beta repeat', 'WD domain, G-beta repeat']	681.216	-0.840204	0.157603	-5.33116	9.75874e-08	6.25162e-07
g2611.t1.cds	ATCC64974_26110	SPB44969.1	['PF01764', 'PF03893']	['Lipase (class 3)', 'Lipase 3 N-terminal region']	498.188	-0.839968	0.336459	-2.49649	0.0125429	0.0297914
g763.t1.cds	ATCC64974_3910	SPB42743.1			143.034	-0.839874	0.218692	-3.84044	0.000122812	0.000481007
g9179.t1.cds	ATCC64974_91790	SPB51568.1	['PF01048']	['Phosphorylase superfamily']	453.556	-0.839751	0.15579	-5.39029	7.03439e-08	4.61319e-07
g3006.t1.cds	ATCC64974_30060	SPB45366.1			370.987	-0.838932	0.18812	-4.45955	8.21309e-06	4.00555e-05
g6193.t1.cds	ATCC64974_61490	SPB48527.1	['PF00856']	['SET domain']	1525.18	-0.838876	0.184888	-4.5372	5.70048e-06	2.85766e-05
g6390.t1.cds	ATCC64974_63900	SPB48768.1	['PF12796']	['Ankyrin repeats (3 copies)']	40.7828	-0.838089	0.364669	-2.29822	0.0215493	0.047726
g8883.t1.cds	ATCC64974_88830	SPB51272.1	['PF00132', 'PF00483']	['Bacterial transferase hexapeptide (six repeats)', 'Nucleotidyl transferase']	286.608	-0.837936	0.173639	-4.82573	1.39493e-06	7.6383e-06
g6357.t1.cds	ATCC64974_63570	SPB48735.1	['PF00412', 'PF00412']	['LIM domain', 'LIM domain']	266.626	-0.837923	0.174637	-4.79809	1.60187e-06	8.72336e-06
g2980.t1.cds	ATCC64974_29800*	SPB45339.1	['PF01545']	['Cation efflux family']	947.182	-0.837833	0.17205	-4.8697	1.11767e-06	6.20556e-06
g9311.t1.cds	ATCC64974_93110	SPB51701.1			362.169	-0.837241	0.194228	-4.31061	1.62802e-05	7.54751e-05
g9487.t1.cds	ATCC64974_94870	SPB51880.1	['PF12326']	['N-glycosylation protein']	56.7871	-0.834934	0.336677	-2.47992	0.0131411	0.0310415
g2543.t1.cds	ATCC64974_25430	SPB44900.1	['PF00860']	['Permease family']	94.1583	-0.833621	0.285232	-2.9226	0.00347119	0.00970134
g4473.t1.cds	ATCC64974_44730	SPB46843.1	['PF08539']	['HbrB-like']	344.627	-0.833194	0.182108	-4.57527	4.75605e-06	2.41564e-05
g6059.t1.cds	ATCC64974_60150	SPB48392.1	['PF07690']	['Major Facilitator Superfamily']	798.628	-0.833188	0.249032	-3.34571	0.000820722	0.00269187
g1253.t1.cds	ATCC64974_12530	SPB43607.1	['PF00172']	['Fungal Zn(2)-Cys(6) binuclear cluster domain']	154.559	-0.831827	0.221998	-3.747	0.000178964	0.000677662
g406.t1.cds	ATCC64974_340	SPB42385.1	['PF00447']	['HSF-type DNA-binding']	210.648	-0.831484	0.260779	-3.18846	0.00143033	0.00440216
g10223.t1.cds	ATCC64974_102230	SPB52617.1	['PF00012']	['Hsp70 protein']	2016.32	-0.831207	0.15615	-5.32313	1.01996e-07	6.51473e-07
g10390.t1.cds	ATCC64974_103900	SPB52786.1	['PF03953', 'PF00091']	['Tubulin C-terminal domain', 'Tubulin/FtsZ family, GTPase domain']	1284.87	-0.82824	0.150828	-5.49128	3.99029e-08	2.6955e-07
g6105.t1.cds	ATCC64974_60610	SPB48438.1	['PF02874', 'PF00006']	['ATP synthase alpha/beta family, beta-barrel domain', 'ATP synthase alpha/beta family, nucleotide-binding domain']	1008.72	-0.827154	0.136596	-6.05546	1.40018e-09	1.13573e-08
g1720.t1.cds	ATCC64974_17200	SPB44074.1			823.972	-0.826657	0.145341	-5.68771	1.28752e-08	9.21071e-08
g10721.t1.cds	ATCC64974_107210	SPB53119.1	['PF00571', 'PF00571', 'PF00571', 'PF00571', 'PF00564']	['CBS domain', 'CBS domain', 'CBS domain', 'CBS domain', 'PB1 domain']	1032.12	-0.825671	0.157458	-5.24374	1.5735e-07	9.78381e-07
g2102.t1.cds	ATCC64974_21020	SPB44456.1	['PF00808']	['Histone-like transcription factor (CBF/NF-Y) and archaeal histone']	807.893	-0.825198	0.13455	-6.13301	8.62335e-10	7.15605e-09
g1478.t1.cds	ATCC64974_14780	SPB43832.1	['PF10294']	['Lysine methyltransferase']	82.667	-0.824387	0.265033	-3.11051	0.00186766	0.00557198
g5583.t1.cds	ATCC64974_55830	SPB47958.1	['PF12796', 'PF01843']	['Ankyrin repeats (3 copies)', 'DIL domain']	405.49	-0.823739	0.181489	-4.53879	5.65785e-06	2.8409e-05
g7349.t1.cds	ATCC64974_73490	SPB49730.1			489.067	-0.823061	0.155836	-5.2816	1.28061e-07	8.0933e-07
g2520.t1.cds	ATCC64974_25200	SPB44877.1	['PF11951']	['Fungal specific transcription factor domain']	401.842	-0.822964	0.210055	-3.91784	8.93459e-05	0.000360323
g7020.t1.cds	ATCC64974_70200	SPB49400.1	['PF14378']	['PAP2 superfamily']	695.903	-0.822803	0.253766	-3.24237	0.00118539	0.00373263
g3131.t1.cds	ATCC64974_31310	SPB45491.1	['PF00171']	['Aldehyde dehydrogenase family']	239.241	-0.822711	0.232278	-3.54193	0.000397207	0.00139807
g7887.t1.cds	ATCC64974_74450	SPB49827.1	['PF00069', 'PF08587', 'PF16579']	['Protein kinase domain', 'Ubiquitin associated domain (UBA)', 'Adenylate sensor of SNF1-like protein kinase']	511.32	-0.822676	0.164002	-5.01624	5.26922e-07	3.03655e-06
g7841.t1.cds	ATCC64974_73990	SPB49781.1	['PF00005', 'PF00005', 'PF00664', 'PF00664']	['ABC transporter', 'ABC transporter', 'ABC transporter transmembrane region', 'ABC transporter transmembrane region']	5057.38	-0.822592	0.131461	-6.25732	3.91641e-10	3.37731e-09
g11012.t1.cds	ATCC64974_110120	SPB53412.1	['PF00071']	['Ras family']	584.862	-0.822133	0.147888	-5.55914	2.71104e-08	1.87358e-07
g5314.t1.cds	ATCC64974_53140	SPB47686.1	['PF00719']	['Inorganic pyrophosphatase']	904.937	-0.821338	0.143818	-5.71096	1.12344e-08	8.08516e-08
g2105.t1.cds	ATCC64974_21050	SPB44459.1	['PF00085']	['Thioredoxin']	229.417	-0.820781	0.182817	-4.48963	7.1347e-06	3.51457e-05
g5103.t1.cds	ATCC64974_51030	SPB47475.1	['PF14558', 'PF06011']	['ML-like domain', 'Transient receptor potential (TRP) ion channel']	2645.17	-0.820534	0.131315	-6.24858	4.14209e-10	3.55488e-09
g4616.t1.cds	ATCC64974_46160	SPB46986.1			556.161	-0.82032	0.182039	-4.50629	6.59708e-06	3.26765e-05
g5896.t1.cds	ATCC64974_62800	SPB48658.1	['PF00264']	['Common central domain of tyrosinase']	158.929	-0.820192	0.210965	-3.8878	0.000101156	0.000404325
g8464.t1.cds	ATCC64974_80220	SPB50407.1			753.173	-0.819181	0.196317	-4.17275	3.00942e-05	0.000132983
g3776.t1.cds	ATCC64974_37760	SPB46139.1	['PF03824']	['High-affinity nickel-transport protein']	319.939	-0.819025	0.167512	-4.88936	1.01164e-06	5.64594e-06
g4356.t1.cds	ATCC64974_43560	SPB46726.1	['PF00106']	['short chain dehydrogenase']	118.623	-0.818782	0.256019	-3.19813	0.00138321	0.00428303
g1993.t1.cds	ATCC64974_19930	SPB44347.1	['PF00025']	['ADP-ribosylation factor family']	477.862	-0.81815	0.157759	-5.18607	2.14781e-07	1.31352e-06
g9028.t1.cds	ATCC64974_90280	SPB51417.1	['PF00012']	['Hsp70 protein']	2670.93	-0.817643	0.149801	-5.45821	4.80964e-08	3.21876e-07
g6961.t1.cds	ATCC64974_69610	SPB49341.1			1772.14	-0.817161	0.1977	-4.13335	3.57517e-05	0.000155897
g1647.t1.cds	ATCC64974_16470	SPB44001.1	['PF01713', 'PF08590']	['Smr domain', 'Domain of unknown function (DUF1771)']	806.247	-0.816961	0.155661	-5.24834	1.53475e-07	9.55939e-07
g6241.t1.cds	ATCC64974_61970	SPB48575.1	['PF05362', 'PF00004', 'PF02190']	['Lon protease (S16) C-terminal proteolytic domain', 'ATPase family associated with various cellular activities (AAA)', 'ATP-dependent protease La (LON) substrate-binding domain']	1160.17	-0.81664	0.157567	-5.18281	2.18565e-07	1.33364e-06
g2136.t1.cds	ATCC64974_21360	SPB44491.1			599.811	-0.816374	0.190823	-4.27816	1.88443e-05	8.63604e-05
g3255.t1.cds	ATCC64974_32550	SPB45615.1	['PF01522']	['Polysaccharide deacetylase']	547.709	-0.814919	0.19775	-4.12097	3.77287e-05	0.000163921
g8426.t1.cds	ATCC64974_79840	SPB50369.1	['PF08241']	['Methyltransferase domain']	208.385	-0.813414	0.352041	-2.31057	0.0208569	0.046383
g1679.t1.cds	ATCC64974_16790	SPB44033.1	['PF02144']	['Repair protein Rad1/Rec1/Rad17']	44.8751	-0.810601	0.355544	-2.27989	0.0226143	0.049819
g3106.t1.cds	ATCC64974_31060	SPB45466.1	['PF13500', 'PF00202', 'PF00202']	['AAA domain', 'Aminotransferase class-III', 'Aminotransferase class-III']	266.558	-0.809531	0.275323	-2.94029	0.00327901	0.00924086
g3501.t1.cds	ATCC64974_35010	SPB45864.1	['PF00096', 'PF00096']	['Zinc finger, C2H2 type', 'Zinc finger, C2H2 type']	71.6759	-0.80912	0.292671	-2.7646	0.0056992	0.0149303
g2414.t1.cds	ATCC64974_24140	SPB44769.1	['PF03124']	['EXS family']	142.521	-0.808647	0.272467	-2.96788	0.00299864	0.00851074
g5436.t1.cds	ATCC64974_54360	SPB47811.1	['PF14269']	['Arylsulfotransferase (ASST)']	89.1745	-0.806631	0.333049	-2.42196	0.015437	0.03563
g2058.t1.cds	ATCC64974_20580	SPB44412.1			155.487	-0.805434	0.235071	-3.42634	0.000611769	0.00206889
g6713.t1.cds	ATCC64974_67130	SPB49092.1			144.987	-0.805348	0.290443	-2.77282	0.00555722	0.0145938
g5137.t1.cds	ATCC64974_51370	SPB47509.1	['PF06101']	['Vacuolar protein sorting-associated protein 62']	815.389	-0.805003	0.14625	-5.50431	3.70626e-08	2.52578e-07
g3153.t1.cds	ATCC64974_31530	SPB45513.1	['PF01485', 'PF05773']	['IBR domain, a half RING-finger domain', 'RWD domain']	258.476	-0.804806	0.217813	-3.69494	0.000219939	0.000816763
g2407.t1.cds	ATCC64974_24070	SPB44762.1	['PF04082', 'PF00172']	['Fungal specific transcription factor domain', 'Fungal Zn(2)-Cys(6) binuclear cluster domain']	156.798	-0.804725	0.251848	-3.19528	0.00139696	0.00431692
g6546.t1.cds	ATCC64974_65460	SPB48925.1			154.867	-0.804571	0.268071	-3.00134	0.00268793	0.00772647
g4858.t1.cds	ATCC64974_48580	SPB47229.1	['PF01625']	['Peptide methionine sulfoxide reductase']	86.756	-0.804393	0.268233	-2.99886	0.00270989	0.00777922
g219.t1.cds	ATCC64974_9710	SPB43325.1	['PF00248']	['Aldo/keto reductase family']	126.609	-0.803554	0.256911	-3.12776	0.00176146	0.00530653
g4576.t1.cds	ATCC64974_45760	SPB46946.1	['PF05183']	['RNA dependent RNA polymerase']	674.132	-0.803483	0.188207	-4.26914	1.96232e-05	8.96633e-05
g5620.t1.cds	ATCC64974_56200	SPB47995.1			156.749	-0.803396	0.23801	-3.37548	0.000736875	0.00244672
g6092.t1.cds	ATCC64974_60480	SPB48425.1			538.331	-0.802431	0.193702	-4.14261	3.43379e-05	0.000150035
g9224.t1.cds	ATCC64974_92240	SPB51614.1	['PF07744', 'PF07500', 'PF00628']	['SPOC domain', 'Transcription factor S-II (TFIIS), central domain', 'PHD-finger']	345.288	-0.802382	0.17214	-4.66121	3.1436e-06	1.63911e-05
g2328.t1.cds	ATCC64974_23280	SPB44683.1	['PF07690', 'PF07690']	['Major Facilitator Superfamily', 'Major Facilitator Superfamily']	895.344	-0.801716	0.134158	-5.97591	2.28807e-09	1.80305e-08
g9182.t1.cds	ATCC64974_91820	SPB51571.1	['PF00171']	['Aldehyde dehydrogenase family']	224.485	-0.801682	0.248465	-3.22654	0.00125297	0.00391911
g574.t1.cds	ATCC64974_2020	SPB42553.1	['PF00173', 'PF01070']	['Cytochrome b5-like Heme/Steroid binding domain', 'FMN-dependent dehydrogenase']	349.495	-0.801356	0.161296	-4.96822	6.75694e-07	3.84461e-06
g4520.t1.cds	ATCC64974_45200	SPB46890.1	['PF00735']	['Septin']	1752.38	-0.80038	0.129855	-6.16364	7.10907e-10	5.9683e-09
g8698.t1.cds	ATCC64974_86980	SPB51087.1	['PF01031', 'PF00350']	['Dynamin central region', 'Dynamin family']	120.576	-0.800197	0.269448	-2.96977	0.00298022	0.00846738
g8288.t1.cds	ATCC64974_78460	SPB50231.1	['PF02383']	['SacI homology domain']	912.313	-0.800019	0.15346	-5.2132	1.8561e-07	1.14552e-06
g342.t1.cds	ATCC64974_10940	SPB43448.1	['PF03815']	['LCCL domain']	1066.6	-0.799578	0.136195	-5.87084	4.33592e-09	3.27369e-08
g6633.t1.cds	ATCC64974_66330	SPB49012.1	['PF07690']	['Major Facilitator Superfamily']	2000.69	-0.799011	0.171597	-4.65633	3.21897e-06	1.6776e-05
g6761.t1.cds	ATCC64974_67610	SPB49140.1	['PF14500', 'PF12460']	['Dos2-interacting transcription regulator of RNA-Pol-II', 'RNAPII transcription regulator C-terminal']	223.401	-0.798848	0.207026	-3.85869	0.000113997	0.000450475
g450.t1.cds	ATCC64974_780	SPB42429.1	['PF01042']	['Endoribonuclease L-PSP']	320.1	-0.798496	0.238599	-3.34661	0.000818071	0.00268411
g6678.t1.cds	ATCC64974_66780	SPB49057.1	['PF16192', 'PF02366', 'PF02815']	['C-terminal four TMM region of protein-O-mannosyltransferase', 'Dolichyl-phosphate-mannose-protein mannosyltransferase', 'MIR domain']	1104.17	-0.798429	0.135219	-5.9047	3.5329e-09	2.70881e-08
g4712.t1.cds	ATCC64974_47120	SPB47083.1	['PF01644', 'PF08407']	['Chitin synthase', 'Chitin synthase N-terminal']	551.581	-0.798248	0.152499	-5.23445	1.65478e-07	1.02596e-06
g7007.t1.cds	ATCC64974_70070	SPB49387.1	['PF00172']	['Fungal Zn(2)-Cys(6) binuclear cluster domain']	119.725	-0.797852	0.227845	-3.50172	0.000462259	0.00160504
g1086.t1.cds	ATCC64974_7140	SPB43067.1			51.962	-0.79658	0.313008	-2.54492	0.0109304	0.0264626
g7133.t1.cds	ATCC64974_71330	SPB49513.1			81.2863	-0.796558	0.27354	-2.91203	0.00359083	0.00999171
g1273.t1.cds	ATCC64974_12730	SPB43627.1	['PF00172', 'PF04082']	['Fungal Zn(2)-Cys(6) binuclear cluster domain', 'Fungal specific transcription factor domain']	434.277	-0.796533	0.184817	-4.30985	1.63364e-05	7.57033e-05
g4872.t1.cds	ATCC64974_48720	SPB47243.1	['PF10224']	['Predicted coiled-coil protein (DUF2205)']	124.592	-0.796187	0.320143	-2.48697	0.0128837	0.0305336
g5256.t1.cds	ATCC64974_52560	SPB47628.1	['PF08445']	['FR47-like protein']	45.4313	-0.795931	0.338742	-2.34967	0.0187902	0.0423722
g1571.t1.cds	ATCC64974_15710	SPB43925.1	['PF00069']	['Protein kinase domain']	612.534	-0.795776	0.148632	-5.35401	8.60247e-08	5.56691e-07
g9468.t1.cds	ATCC64974_94680	SPB51859.1	['PF02366', 'PF02815', 'PF16192']	['Dolichyl-phosphate-mannose-protein mannosyltransferase', 'MIR domain', 'C-terminal four TMM region of protein-O-mannosyltransferase']	1146.14	-0.795554	0.131497	-6.04999	1.44853e-09	1.17142e-08
g10878.t1.cds	ATCC64974_108780	SPB53276.1	['PF00155']	['Aminotransferase class I and II']	1052.11	-0.795391	0.211087	-3.76807	0.000164516	0.000628692
g4648.t1.cds	ATCC64974_46480	SPB47018.1	['PF07985']	['SRR1']	117.202	-0.79513	0.240515	-3.30595	0.000946562	0.00305826
g9233.t1.cds	ATCC64974_92330	SPB51623.1	['PF02441']	['Flavoprotein']	228.295	-0.794763	0.194259	-4.09126	4.29039e-05	0.000184475
g5727.t1.cds	ATCC64974_57270	SPB48102.1	['PF05843']	['Suppressor of forked protein (Suf)']	287.198	-0.794343	0.169995	-4.67276	2.97182e-06	1.55619e-05
g6035.t1.cds	ATCC64974_59910	SPB48366.1	['PF00400', 'PF00400', 'PF00400', 'PF08953', 'PF16300']	['WD domain, G-beta repeat', 'WD domain, G-beta repeat', 'WD domain, G-beta repeat', 'Domain of unknown function (DUF1899)', 'Type of WD40 repeat']	814.534	-0.79367	0.136834	-5.80022	6.62278e-09	4.8769e-08
g2939.t1.cds	ATCC64974_29390	SPB45298.1	['PF00018', 'PF06017', 'PF00063']	['SH3 domain', 'Unconventional myosin tail, actin- and lipid-binding', 'Myosin head (motor domain)']	1768.29	-0.793181	0.163892	-4.83967	1.30053e-06	7.16551e-06
g7104.t1.cds	ATCC64974_71040	SPB49484.1	['PF14821', 'PF00291']	['Threonine synthase N terminus', 'Pyridoxal-phosphate dependent enzyme']	105.665	-0.793055	0.247606	-3.20289	0.00136056	0.00421977
g9457.t1.cds	ATCC64974_94570	SPB51847.1	['PF12710']	['haloacid dehalogenase-like hydrolase']	337.263	-0.792424	0.163005	-4.86133	1.16598e-06	6.46048e-06
g8627.t1.cds	ATCC64974_81850	SPB50571.1	['PF01733', 'PF01733']	['Nucleoside transporter', 'Nucleoside transporter']	335.324	-0.791893	0.17824	-4.44284	8.87797e-06	4.29812e-05
g5743.t1.cds	ATCC64974_57430	SPB48118.1	['PF00043', 'PF02798']	['Glutathione S-transferase, C-terminal domain', 'Glutathione S-transferase, N-terminal domain']	349.68	-0.791534	0.164027	-4.82564	1.39554e-06	7.6383e-06
g6134.t1.cds	ATCC64974_60900	SPB48467.1	['PF00013', 'PF00013', 'PF00013']	['KH domain', 'KH domain', 'KH domain']	2688.65	-0.790874	0.170708	-4.63292	3.60547e-06	1.86372e-05
g9048.t1.cds	ATCC64974_90480	SPB51437.1	['PF10033']	['Autophagy-related protein 13']	884.476	-0.790287	0.182384	-4.33309	1.47029e-05	6.85754e-05
g6871.t1.cds	ATCC64974_68710	SPB49251.1	['PF17109']	['fungal STAND N-terminal Goodbye domain']	1186.33	-0.790087	0.172232	-4.58735	4.48913e-06	2.28869e-05
g6536.t1.cds	ATCC64974_65360	SPB48915.1	['PF00999']	['Sodium/hydrogen exchanger family']	706.95	-0.789154	0.144683	-5.45438	4.91436e-08	3.2807e-07
g20.t1.cds	ATCC64974_7720	SPB43126.1	['PF00076', 'PF04818']	['RNA recognition motif. (a.k.a. RRM, RBD, or RNP domain)', 'RNA polymerase II-binding domain.']	659.565	-0.788176	0.16172	-4.87371	1.09522e-06	6.0903e-06
g9213.t1.cds	ATCC64974_92130	SPB51603.1	['PF01467']	['Cytidylyltransferase-like']	314.899	-0.788005	0.173641	-4.53813	5.67554e-06	2.84733e-05
g9533.t1.cds	ATCC64974_95330	SPB51926.1	['PF01237', 'PF15409']	['Oxysterol-binding protein', 'Pleckstrin homology domain']	313.206	-0.787682	0.184267	-4.27467	1.9142e-05	8.7576e-05
g3004.t1.cds	ATCC64974_30040	SPB45364.1	['PF01663']	['Type I phosphodiesterase / nucleotide pyrophosphatase']	394.561	-0.786864	0.15613	-5.03979	4.66031e-07	2.71026e-06
g6628.t1.cds	ATCC64974_66280	SPB49007.1	['PF00933', 'PF00583']	['Glycosyl hydrolase family 3 N terminal domain', 'Acetyltransferase (GNAT) family']	751.249	-0.786718	0.143208	-5.49355	3.93935e-08	2.66611e-07
g2111.t1.cds	ATCC64974_21110	SPB44466.1	['PF00320', 'PF00320']	['GATA zinc finger', 'GATA zinc finger']	642.026	-0.786698	0.269767	-2.91621	0.00354316	0.00986926
g5425.t1.cds	ATCC64974_54250	SPB47799.1	['PF00795']	['Carbon-nitrogen hydrolase']	62.7448	-0.786574	0.310718	-2.53147	0.0113585	0.0273394
g7863.t1.cds	ATCC64974_74210	SPB49803.1			377.633	-0.78591	0.219536	-3.57988	0.000343756	0.00122512
g10291.t1.cds	ATCC64974_102910	SPB52685.1	['PF01597']	['Glycine cleavage H-protein']	132.899	-0.784952	0.272527	-2.88028	0.00397327	0.010904
g3732.t1.cds	ATCC64974_37320	SPB46095.1	['PF12937']	['F-box-like']	345.078	-0.782864	0.172566	-4.53661	5.71647e-06	2.86434e-05
g7839.t1.cds	ATCC64974_73970	SPB49779.1	['PF03399']	['SAC3/GANP family']	522.312	-0.782859	0.147317	-5.31411	1.0718e-07	6.82561e-07
g8825.t1.cds	ATCC64974_88250	SPB51214.1	['PF01946']	['Thi4 family']	2995.13	-0.782548	0.149717	-5.22683	1.72437e-07	1.06666e-06
g6345.t1.cds	ATCC64974_63450	SPB48723.1			298.564	-0.782168	0.307575	-2.54302	0.01099	0.026583
g1628.t1.cds	ATCC64974_16280	SPB43982.1	['PF00120', 'PF03951']	['Glutamine synthetase, catalytic domain', 'Glutamine synthetase, beta-Grasp domain']	14669.3	-0.782067	0.131366	-5.95336	2.62693e-09	2.0506e-08
g3888.t1.cds	ATCC64974_38880	SPB46251.1	['PF00071']	['Ras family']	302.395	-0.781724	0.168699	-4.63383	3.58966e-06	1.85644e-05
g8607.t1.cds	ATCC64974_81650*	SPB50550.1	['PF00122', 'PF13246', 'PF16209', 'PF16212']	['E1-E2 ATPase', 'Cation transport ATPase (P-type)', 'Phospholipid-translocating ATPase N-terminal', 'Phospholipid-translocating P-type ATPase C-terminal']	3969.19	-0.781269	0.186967	-4.17864	2.93257e-05	0.000130031
g7293.t1.cds	ATCC64974_72930	SPB49674.1	['PF10032']	['Phosphate transport (Pho88)']	1498.9	-0.780272	0.151272	-5.15808	2.49493e-07	1.5121e-06
g8459.t1.cds	ATCC64974_80170	SPB50402.1	['PF01494']	['FAD binding domain']	351.174	-0.779409	0.236656	-3.29343	0.000989727	0.00318342
g5644.t1.cds	ATCC64974_56440	SPB48019.1	['PF12998']	['Inhibitor of growth proteins N-terminal histone-binding']	199.588	-0.778771	0.196388	-3.96548	7.32496e-05	0.000300006
g6568.t1.cds	ATCC64974_65680	SPB48947.1	['PF00786', 'PF00069', 'PF15413']	['P21-Rho-binding domain', 'Protein kinase domain', 'Pleckstrin homology domain']	1085.63	-0.777786	0.152821	-5.08951	3.58993e-07	2.12675e-06
g579.t1.cds	ATCC64974_2070	SPB42558.1			773.255	-0.777109	0.162858	-4.77171	1.82671e-06	9.86805e-06
g1884.t1.cds	ATCC64974_18840	SPB44238.1	['PF09924', 'PF00152']	['Uncharacterised conserved protein (DUF2156)', 'tRNA synthetases class II (D, K and N)']	918.107	-0.776855	0.205603	-3.77841	0.00015783	0.000605288
g476.t1.cds	ATCC64974_1040	SPB42455.1			220.636	-0.775836	0.325283	-2.38511	0.0170741	0.0388843
g10489.t1.cds	ATCC64974_104890	SPB52886.1			1833.45	-0.775308	0.195509	-3.96559	7.32152e-05	0.000300006
g10821.t1.cds	ATCC64974_108210	SPB53219.1	['PF00561']	['alpha/beta hydrolase fold']	494.128	-0.774401	0.201169	-3.8495	0.000118359	0.000465498
g8828.t1.cds	ATCC64974_88280	SPB51217.1	['PF11790']	['Glycosyl hydrolase catalytic core']	3971.85	-0.773769	0.148979	-5.19382	2.0602e-07	1.26209e-06
g6777.t1.cds	ATCC64974_67770	SPB49156.1	['PF00400', 'PF00400']	['WD domain, G-beta repeat', 'WD domain, G-beta repeat']	1071.65	-0.773547	0.151978	-5.08987	3.58312e-07	2.12389e-06
g6527.t1.cds	ATCC64974_65270	SPB48906.1	['PF07855']	['Autophagy-related protein 101']	91.0909	-0.772016	0.306241	-2.52094	0.0117041	0.0280275
g10425.t1.cds	ATCC64974_104250	SPB52821.1	['PF03029']	['Conserved hypothetical ATP binding protein']	72.0201	-0.771995	0.282595	-2.73181	0.00629878	0.0162914
g7123.t1.cds	ATCC64974_71230	SPB49503.1	['PF01636']	['Phosphotransferase enzyme family']	1257.21	-0.77188	0.130132	-5.93152	3.00139e-09	2.32608e-08
g5481.t1.cds	ATCC64974_54810	SPB47856.1	['PF00320']	['GATA zinc finger']	1047.41	-0.771584	0.177145	-4.35567	1.32663e-05	6.2306e-05
g8408.t1.cds	ATCC64974_79660	SPB50351.1	['PF01433', 'PF11838']	['Peptidase family M1 domain', 'ERAP1-like C-terminal domain']	930.658	-0.770921	0.184904	-4.1693	3.05539e-05	0.000134922
g2245.t1.cds	ATCC64974_22450	SPB44600.1			131.257	-0.770829	0.314805	-2.44859	0.0143417	0.033467
g1807.t1.cds	ATCC64974_18070	SPB44161.1	['PF06011', 'PF14558']	['Transient receptor potential (TRP) ion channel', 'ML-like domain']	850.9	-0.770804	0.163023	-4.72819	2.2653e-06	1.21341e-05
g2408.t1.cds	ATCC64974_24080	SPB44763.1	['PF02353']	['Mycolic acid cyclopropane synthetase']	734.496	-0.770762	0.167471	-4.60236	4.17734e-06	2.1368e-05
g4933.t1.cds	ATCC64974_49330	SPB47305.1	['PF03835']	['Rad4 transglutaminase-like domain']	467.171	-0.76966	0.184326	-4.17553	2.97291e-05	0.000131658
g6789.t1.cds	ATCC64974_67890*	SPB49169.1	['PF12152', 'PF02854']	['Eukaryotic translation initiation factor 4G1', 'MIF4G domain']	3640.15	-0.76896	0.211258	-3.6399	0.000272744	0.000993704
g8146.t1.cds	ATCC64974_77040	SPB50089.1	['PF00617', 'PF00618']	['RasGEF domain', 'RasGEF N-terminal motif']	858.398	-0.76886	0.164227	-4.68167	2.84541e-06	1.49958e-05
g2419.t1.cds	ATCC64974_24190	SPB44774.1	['PF00611', 'PF00610', 'PF00620']	['Fes/CIP4, and EFC/F-BAR homology domain', 'Domain found in Dishevelled, Egl-10, and Pleckstrin (DEP)', 'RhoGAP domain']	935.88	-0.768539	0.212834	-3.61097	0.000305053	0.00109843
g6437.t1.cds	ATCC64974_64370	SPB48815.1	['PF00933', 'PF14310', 'PF01915']	['Glycosyl hydrolase family 3 N terminal domain', 'Fibronectin type III-like domain', 'Glycosyl hydrolase family 3 C-terminal domain']	85.0065	-0.768383	0.277021	-2.77374	0.00554164	0.01456
g11014.t1.cds	ATCC64974_110140	SPB53414.1	['PF00169', 'PF00169']	['PH domain', 'PH domain']	320.223	-0.767664	0.230168	-3.33524	0.000852264	0.00278647
g10429.t1.cds	ATCC64974_104290	SPB52825.1	['PF08624']	['Chromatin remodelling complex Rsc7/Swp82 subunit']	1053.43	-0.767648	0.188615	-4.06992	4.70291e-05	0.000200454
g635.t1.cds	ATCC64974_2630	SPB42615.1	['PF03368', 'PF00271', 'PF00636', 'PF00636', 'PF00270']	['Dicer dimerisation domain', 'Helicase conserved C-terminal domain', 'Ribonuclease III domain', 'Ribonuclease III domain', 'DEAD/DEAH box helicase']	385.86	-0.767436	0.21141	-3.63009	0.000283323	0.00102843
g2648.t1.cds	ATCC64974_26480	SPB45006.1	['PF00368']	['Hydroxymethylglutaryl-coenzyme A reductase']	72.5194	-0.764731	0.303141	-2.52269	0.011646	0.0279193
g5563.t1.cds	ATCC64974_55630	SPB47938.1	['PF11951', 'PF00172']	['Fungal specific transcription factor domain', 'Fungal Zn(2)-Cys(6) binuclear cluster domain']	111.106	-0.76459	0.243381	-3.14154	0.00168064	0.00508576
g359.t1.cds	ATCC64974_11110	SPB43465.1			810.275	-0.764549	0.189437	-4.03589	5.43953e-05	0.000228957
g10714.t1.cds	ATCC64974_107140	SPB53112.1	['PF00481']	['Protein phosphatase 2C']	526.549	-0.763235	0.149299	-5.11212	3.18565e-07	1.90398e-06
g8436.t1.cds	ATCC64974_79940	SPB50379.1	['PF17109']	['fungal STAND N-terminal Goodbye domain']	3401.46	-0.763192	0.19754	-3.86349	0.00011178	0.000442688
g9439.t1.cds	ATCC64974_94390	SPB51829.1	['PF00071']	['Ras family']	164.116	-0.762871	0.20743	-3.67774	0.000235314	0.000867292
g918.t1.cds	ATCC64974_5460	SPB42899.1	['PF03171', 'PF14226']	['2OG-Fe(II) oxygenase superfamily', 'non-haem dioxygenase in morphine synthesis N-terminal']	371.265	-0.76192	0.177111	-4.30194	1.69305e-05	7.81878e-05
g186.t1.cds	ATCC64974_9380	SPB43292.1	['PF08316']	['Pal1 cell morphology protein']	1664.02	-0.761256	0.159956	-4.75915	1.94409e-06	1.04707e-05
g3987.t1.cds	ATCC64974_39870	SPB46354.1	['PF07690']	['Major Facilitator Superfamily']	230.002	-0.760269	0.187457	-4.05569	4.9987e-05	0.000212224
g2825.t1.cds	ATCC64974_28250	SPB45184.1			382.685	-0.760229	0.162478	-4.67897	2.88317e-06	1.51725e-05
g4803.t1.cds	ATCC64974_48030	SPB47174.1	['PF02880', 'PF00408', 'PF02878', 'PF02879']	['Phosphoglucomutase/phosphomannomutase, alpha/beta/alpha domain III', 'Phosphoglucomutase/phosphomannomutase, C-terminal domain', 'Phosphoglucomutase/phosphomannomutase, alpha/beta/alpha domain I', 'Phosphoglucomutase/phosphomannomutase, alpha/beta/alpha domain II']	1591	-0.760055	0.144565	-5.25752	1.46011e-07	9.14734e-07
g477.t1.cds	ATCC64974_1050	SPB42456.1			608.97	-0.759446	0.222305	-3.41623	0.000634945	0.00213655
g273.t1.cds	ATCC64974_10250	SPB43379.1			1223.69	-0.759382	0.2	-3.79692	0.000146507	0.00056467
g4862.t1.cds	ATCC64974_48620	SPB47233.1	['PF13516', 'PF12937', 'PF00027', 'PF00027', 'PF16643']	['Leucine Rich repeat', 'F-box-like', 'Cyclic nucleotide-binding domain', 'Cyclic nucleotide-binding domain', 'Unstructured region on cNMP-binding protein']	292.629	-0.759042	0.182821	-4.15184	3.29815e-05	0.000144813
g10364.t1.cds	ATCC64974_103640	SPB52759.1	['PF17216', 'PF00773']	['Rrp44-like cold shock domain', 'RNB domain']	5145.47	-0.758873	0.152085	-4.98979	6.04452e-07	3.45383e-06
g10318.t1.cds	ATCC64974_103180	SPB52712.1	['PF07992']	['Pyridine nucleotide-disulphide oxidoreductase']	123.458	-0.758103	0.277385	-2.73303	0.00627546	0.0162388
g8619.t1.cds	ATCC64974_81770	SPB50563.1	['PF01532']	['Glycosyl hydrolase family 47']	449.749	-0.757652	0.169192	-4.47806	7.53228e-06	3.6986e-05
g6732.t1.cds	ATCC64974_67320	SPB49111.1	['PF08530', 'PF02129']	['X-Pro dipeptidyl-peptidase C-terminal non-catalytic domain', 'X-Pro dipeptidyl-peptidase (S15 family)']	55.4745	-0.757363	0.320953	-2.35973	0.0182883	0.0413702
g10563.t1.cds	ATCC64974_105630	SPB52961.1	['PF03031']	['NLI interacting factor-like phosphatase']	266.996	-0.757025	0.195452	-3.8732	0.000107415	0.000427341
g7480.t1.cds	ATCC64974_86070	SPB50995.1	['PF00004', 'PF00004', 'PF02933', 'PF02359', 'PF09336']	['ATPase family associated with various cellular activities (AAA)', 'ATPase family associated with various cellular activities (AAA)', 'Cell division protein 48 (CDC48), domain 2', 'Cell division protein 48 (CDC48), N-terminal domain', 'Vps4 C terminal oligomerisation domain']	5335.88	-0.756633	0.127683	-5.92585	3.1069e-09	2.4044e-08
g10072.t1.cds	ATCC64974_100720	SPB52466.1	['PF02064']	['MAS20 protein import receptor']	150.283	-0.75581	0.260688	-2.89929	0.0037401	0.0103643
g8465.t1.cds	ATCC64974_80230	SPB50408.1			830.252	-0.753145	0.200322	-3.75966	0.000170141	0.000647666
g7213.t1.cds	ATCC64974_72130	SPB49594.1	['PF00561']	['alpha/beta hydrolase fold']	198.705	-0.75213	0.195548	-3.84627	0.000119931	0.00047048
g7583.t1.cds	ATCC64974_82680	SPB50654.1	['PF01822']	['WSC domain']	180.132	-0.751818	0.213552	-3.52054	0.000430673	0.00150603
g559.t1.cds	ATCC64974_1870	SPB42538.1			1215.86	-0.751469	0.14317	-5.24878	1.53106e-07	9.55298e-07
g10290.t1.cds	ATCC64974_102900	SPB52684.1	['PF01545']	['Cation efflux family']	103.268	-0.751256	0.270498	-2.77731	0.00548106	0.0144184
g7551.t1.cds	ATCC64974_86780	SPB51066.1	['PF04478']	['Mid2 like cell wall stress sensor']	283.359	-0.751097	0.284055	-2.6442	0.00818852	0.020496
g7090.t1.cds	ATCC64974_70900	SPB49470.1	['PF04082', 'PF00172']	['Fungal specific transcription factor domain', 'Fungal Zn(2)-Cys(6) binuclear cluster domain']	210.991	-0.750845	0.204461	-3.67231	0.000240364	0.000884695
g3994.t1.cds	ATCC64974_39940	SPB46361.1			427.482	-0.750607	0.178707	-4.20022	2.66658e-05	0.000118823
g7790.t1.cds	ATCC64974_84750	SPB50861.1	['PF00153', 'PF00153', 'PF00153']	['Mitochondrial carrier protein', 'Mitochondrial carrier protein', 'Mitochondrial carrier protein']	460.365	-0.750541	0.192419	-3.90056	9.59704e-05	0.000385597
g1621.t1.cds	ATCC64974_16210	SPB43975.1			2044.89	-0.750324	0.149271	-5.02658	4.99306e-07	2.88976e-06
g1945.t1.cds	ATCC64974_19450	SPB44299.1	['PF04811', 'PF04815', 'PF08033', 'PF00626', 'PF04810']	['Sec23/Sec24 trunk domain', 'Sec23/Sec24 helical domain', 'Sec23/Sec24 beta-sandwich domain', 'Gelsolin repeat', 'Sec23/Sec24 zinc finger']	1158.87	-0.749641	0.129984	-5.76719	8.06029e-09	5.87133e-08
g10591.t1.cds	ATCC64974_105910	SPB52989.1			61.9364	-0.749421	0.297345	-2.52038	0.0117228	0.0280536
g1440.t1.cds	ATCC64974_14400	SPB43794.1			1635.04	-0.74858	0.243327	-3.07643	0.00209492	0.0061715
g4807.t1.cds	ATCC64974_48070	SPB47178.1	['PF07992', 'PF02852']	['Pyridine nucleotide-disulphide oxidoreductase', 'Pyridine nucleotide-disulphide oxidoreductase, dimerisation domain']	1191.89	-0.747954	0.186653	-4.00719	6.14448e-05	0.00025577
g791.t1.cds	ATCC64974_4190	SPB42771.1	['PF00498', 'PF17123']	['FHA domain', 'RING-like zinc finger']	262.528	-0.747396	0.221786	-3.3699	0.000751945	0.00249063
g10229.t1.cds	ATCC64974_102290	SPB52623.1	['PF13857', 'PF01833']	['Ankyrin repeats (many copies)', 'IPT/TIG domain']	1963.17	-0.747022	0.17997	-4.15081	3.31303e-05	0.000145407
g6954.t1.cds	ATCC64974_69540	SPB49334.1			317.099	-0.746703	0.175935	-4.2442	2.19377e-05	9.92302e-05
g3457.t1.cds	ATCC64974_34570	SPB45820.1	['PF00266']	['Aminotransferase class-V']	588.408	-0.746383	0.147582	-5.0574	4.25018e-07	2.48972e-06
g4770.t1.cds	ATCC64974_47700	SPB47141.1	['PF00498']	['FHA domain']	1014.87	-0.746348	0.169108	-4.41343	1.01748e-05	4.88063e-05
g7456.t1.cds	ATCC64974_85830	SPB50971.1			1466.4	-0.74577	0.13416	-5.55881	2.71628e-08	1.876e-07
g2460.t1.cds	ATCC64974_24600	SPB44816.1			107.124	-0.745155	0.274533	-2.71426	0.0066424	0.0171145
g3298.t1.cds	ATCC64974_32980	SPB45658.1	['PF04212']	['MIT (microtubule interacting and transport) domain']	1222.52	-0.74504	0.127099	-5.86191	4.57576e-09	3.44716e-08
g6208.t1.cds	ATCC64974_61640	SPB48542.1			326.37	-0.744813	0.192661	-3.86593	0.000110666	0.00043876
g9511.t1.cds	ATCC64974_95110	SPB51904.1	['PF03847']	['Transcription initiation factor TFIID subunit A']	131.441	-0.744127	0.27143	-2.74151	0.00611573	0.0158865
g4504.t1.cds	ATCC64974_45040	SPB46874.1	['PF07819']	['PGAP1-like protein']	594.338	-0.744088	0.151929	-4.89761	9.70104e-07	5.43097e-06
g10663.t1.cds	ATCC64974_106630	SPB53061.1	['PF00397']	['WW domain']	2052.23	-0.743936	0.143918	-5.16917	2.35139e-07	1.42992e-06
g7743.t1.cds	ATCC64974_84280	SPB50814.1	['PF16916', 'PF01545']	['Dimerisation domain of Zinc Transporter', 'Cation efflux family']	62.5727	-0.743256	0.314167	-2.3658	0.0179911	0.0407405
g9788.t1.cds	ATCC64974_97880	SPB52182.1			227.83	-0.742901	0.185776	-3.9989	6.36367e-05	0.000264043
g5559.t1.cds	ATCC64974_55590	SPB47934.1	['PF03151']	['Triose-phosphate Transporter family']	1113.62	-0.742793	0.140842	-5.27396	1.33512e-07	8.3984e-07
g6439.t1.cds	ATCC64974_64390	SPB48817.1	['PF16016', 'PF02893']	['Domain of unknown function (DUF4782)', 'GRAM domain']	722.402	-0.742506	0.176287	-4.21191	2.53219e-05	0.000113303
g8484.t1.cds	ATCC64974_80420	SPB50427.1	['PF00096', 'PF00096', 'PF00096']	['Zinc finger, C2H2 type', 'Zinc finger, C2H2 type', 'Zinc finger, C2H2 type']	750.864	-0.741318	0.154722	-4.7913	1.65703e-06	9.00101e-06
g2011.t1.cds	ATCC64974_20110	SPB44365.1	['PF03031']	['NLI interacting factor-like phosphatase']	943.805	-0.741068	0.13549	-5.46956	4.51157e-08	3.03245e-07
g8817.t1.cds	ATCC64974_88170	SPB51206.1	['PF00211', 'PF08509', 'PF00481', 'PF13855']	['Adenylate and Guanylate cyclase catalytic domain', 'Adenylate cyclase G-alpha binding domain', 'Protein phosphatase 2C', 'Leucine rich repeat']	3668.77	-0.740652	0.163381	-4.53327	5.8077e-06	2.90466e-05
g4599.t1.cds	ATCC64974_45990	SPB46969.1	['PF00179']	['Ubiquitin-conjugating enzyme']	316.226	-0.740533	0.252443	-2.93347	0.003352	0.00941703
g3866.t1.cds	ATCC64974_38660	SPB46229.1	['PF12868', 'PF12868', 'PF12868']	['Domain of unknwon function (DUF3824)', 'Domain of unknwon function (DUF3824)', 'Domain of unknwon function (DUF3824)']	1390.83	-0.740071	0.138595	-5.33979	9.30537e-08	5.98963e-07
g10597.t1.cds	ATCC64974_105970	SPB52995.1			685.942	-0.73994	0.162798	-4.54516	5.48947e-06	2.76086e-05
g6951.t1.cds	ATCC64974_69510	SPB49331.1	['PF00069']	['Protein kinase domain']	1036.39	-0.739546	0.173865	-4.25356	2.10401e-05	9.56111e-05
g4519.t1.cds	ATCC64974_45190	SPB46889.1	['PF03661']	['Uncharacterised protein family (UPF0121)']	335.176	-0.739221	0.172062	-4.29626	1.73706e-05	8.00487e-05
g8293.t1.cds	ATCC64974_78510	SPB50236.1			101.767	-0.738026	0.265498	-2.77977	0.00543967	0.0143164
g8156.t1.cds	ATCC64974_77140	SPB50099.1			7270.28	-0.737759	0.133887	-5.51029	3.58235e-08	2.44443e-07
g8597.t1.cds	ATCC64974_81550	SPB50540.1			3941.13	-0.737729	0.16491	-4.47353	7.69395e-06	3.77283e-05
g3941.t1.cds	ATCC64974_39410	SPB46308.1			730.891	-0.737082	0.262316	-2.8099	0.00495562	0.0131873
g8784.t1.cds	ATCC64974_87840	SPB51173.1	['PF08390', 'PF03798']	['TRAM1-like protein', 'TLC domain']	396.67	-0.736556	0.222579	-3.3092	0.00093564	0.00302569
g7556.t1.cds	ATCC64974_82410	SPB50627.1	['PF00561']	['alpha/beta hydrolase fold']	328.718	-0.736395	0.276339	-2.66483	0.00770281	0.019429
g5672.t1.cds	ATCC64974_56720	SPB48047.1	['PF11927']	['Protein of unknown function (DUF3445)']	143.602	-0.736154	0.23152	-3.17965	0.00147452	0.0045255
g7485.t1.cds	ATCC64974_86120	SPB51000.1	['PF00999', 'PF08619']	['Sodium/hydrogen exchanger family', 'Alkali metal cation/H+ antiporter Nha1 C terminus']	810.303	-0.73602	0.163788	-4.49375	6.99804e-06	3.4504e-05
g8804.t1.cds	ATCC64974_88040	SPB51193.1	['PF00071']	['Ras family']	334.752	-0.736012	0.186445	-3.94761	7.89361e-05	0.000321466
g7291.t1.cds	ATCC64974_72910	SPB49672.1	['PF01424', 'PF12901', 'PF00076']	['R3H domain', 'SUZ-C motif', 'RNA recognition motif. (a.k.a. RRM, RBD, or RNP domain)']	1100.6	-0.735861	0.195304	-3.76777	0.000164713	0.000629224
g1865.t1.cds	ATCC64974_18650	SPB44219.1			266.458	-0.735467	0.322779	-2.27855	0.022694	0.0499638
g5584.t1.cds	ATCC64974_55840	SPB47959.1	['PF00617', 'PF00618']	['RasGEF domain', 'RasGEF N-terminal motif']	612.229	-0.735417	0.161324	-4.55863	5.14893e-06	2.60294e-05
g4719.t1.cds	ATCC64974_47190	SPB47090.1			876.04	-0.734576	0.208739	-3.51912	0.000432986	0.00151265
g5006.t1.cds	ATCC64974_50060	SPB47378.1			90.0942	-0.73362	0.293057	-2.50333	0.012303	0.0292991
g10731.t1.cds	ATCC64974_107310	SPB53129.1	['PF00571', 'PF00571']	['CBS domain', 'CBS domain']	331.973	-0.733496	0.174995	-4.19151	2.771e-05	0.00012312
g6269.t1.cds	ATCC64974_62250	SPB48603.1	['PF00400', 'PF00400', 'PF00400', 'PF00400', 'PF00400', 'PF00400', 'PF12937']	['WD domain, G-beta repeat', 'WD domain, G-beta repeat', 'WD domain, G-beta repeat', 'WD domain, G-beta repeat', 'WD domain, G-beta repeat', 'WD domain, G-beta repeat', 'F-box-like']	1103.78	-0.733246	0.181928	-4.03043	5.56759e-05	0.000233891
g9240.t1.cds	ATCC64974_92400	SPB51630.1	['PF02548']	['Ketopantoate hydroxymethyltransferase']	277.358	-0.733216	0.222652	-3.29311	0.000990854	0.00318584
g3226.t1.cds	ATCC64974_32260	SPB45586.1			1723.13	-0.732063	0.164786	-4.44252	8.89133e-06	4.30133e-05
g5033.t1.cds	ATCC64974_50330	SPB47405.1	['PF10277']	['Frag1/DRAM/Sfk1 family']	54.8376	-0.731925	0.315061	-2.32312	0.0201726	0.0450843
g5787.t1.cds	ATCC64974_57870	SPB48162.1	['PF00085', 'PF00085']	['Thioredoxin', 'Thioredoxin']	1550.99	-0.731153	0.127118	-5.75175	8.8323e-09	6.41635e-08
g10626.t1.cds	ATCC64974_106260	SPB53024.1	['PF00735']	['Septin']	957.923	-0.730938	0.145	-5.04096	4.63206e-07	2.69966e-06
g7771.t1.cds	ATCC64974_84560	SPB50842.1	['PF00172', 'PF04082']	['Fungal Zn(2)-Cys(6) binuclear cluster domain', 'Fungal specific transcription factor domain']	158.382	-0.73071	0.220181	-3.31868	0.000904449	0.00293626
g9629.t1.cds	ATCC64974_96290	SPB52023.1	['PF12796', 'PF12796', 'PF12796']	['Ankyrin repeats (3 copies)', 'Ankyrin repeats (3 copies)', 'Ankyrin repeats (3 copies)']	969.595	-0.73016	0.253023	-2.88575	0.00390487	0.0107436
g1980.t1.cds	ATCC64974_19800	SPB44334.1	['PF00684', 'PF00226', 'PF01556']	['DnaJ central domain', 'DnaJ domain', 'DnaJ C terminal domain']	2555.1	-0.729346	0.17264	-4.22467	2.39294e-05	0.000107563
g5074.t1.cds	ATCC64974_50740	SPB47446.1	['PF02815', 'PF16192', 'PF02366']	['MIR domain', 'C-terminal four TMM region of protein-O-mannosyltransferase', 'Dolichyl-phosphate-mannose-protein mannosyltransferase']	2930.37	-0.728998	0.117167	-6.22189	4.91188e-10	4.17908e-09
g2968.t1.cds	ATCC64974_29680	SPB45327.1			331.858	-0.728588	0.234925	-3.10136	0.00192632	0.0057264
g3154.t1.cds	ATCC64974_31540	SPB45514.1	['PF08728']	['CRT10']	252.14	-0.72844	0.207787	-3.50571	0.0004554	0.00158275
g2344.t1.cds	ATCC64974_23440	SPB44699.1	['PF16073', 'PF00698', 'PF13452', 'PF01575', 'PF08354']	['Starter unit:ACP transacylase in aflatoxin biosynthesis', 'Acyl transferase domain', 'N-terminal half of MaoC dehydratase', 'MaoC like domain', 'Domain of unknown function (DUF1729)']	7027.68	-0.727448	0.120604	-6.03173	1.62215e-09	1.30232e-08
g5134.t1.cds	ATCC64974_51340	SPB47506.1	['PF13621', 'PF00628']	['Cupin-like domain', 'PHD-finger']	930.722	-0.727177	0.142359	-5.10805	3.25503e-07	1.94222e-06
g10545.t1.cds	ATCC64974_105450	SPB52943.1	['PF06687']	['SUR7/PalI family']	115.312	-0.726513	0.280822	-2.58709	0.00967897	0.023796
g8490.t1.cds	ATCC64974_80480	SPB50433.1	['PF00400', 'PF00400', 'PF00400', 'PF00400', 'PF00400', 'PF12937']	['WD domain, G-beta repeat', 'WD domain, G-beta repeat', 'WD domain, G-beta repeat', 'WD domain, G-beta repeat', 'WD domain, G-beta repeat', 'F-box-like']	283.564	-0.725548	0.183625	-3.95126	7.77407e-05	0.000317196
g2720.t1.cds	ATCC64974_27200	SPB45079.1	['PF02535']	['ZIP Zinc transporter']	545.569	-0.724636	0.155289	-4.66636	3.06582e-06	1.6032e-05
g1929.t1.cds	ATCC64974_19290	SPB44283.1	['PF08543']	['Phosphomethylpyrimidine kinase']	146.105	-0.724328	0.215819	-3.35619	0.000790244	0.00260151
g8253.t1.cds	ATCC64974_78110	SPB50196.1	['PF13838', 'PF01394', 'PF01394', 'PF00637', 'PF00637', 'PF00637', 'PF00637', 'PF00637', 'PF00637', 'PF00637']	['Clathrin-H-link', 'Clathrin propeller repeat', 'Clathrin propeller repeat', 'Region in Clathrin and VPS', 'Region in Clathrin and VPS', 'Region in Clathrin and VPS', 'Region in Clathrin and VPS', 'Region in Clathrin and VPS', 'Region in Clathrin and VPS', 'Region in Clathrin and VPS']	5477.97	-0.724303	0.118109	-6.13251	8.6505e-10	7.17307e-09
g3735.t1.cds	ATCC64974_37350	SPB46098.1			678.372	-0.723815	0.190064	-3.80827	0.00013994	0.000541296
g9982.t1.cds	ATCC64974_99820	SPB52376.1	['PF00566']	['Rab-GTPase-TBC domain']	496.51	-0.723378	0.173674	-4.16514	3.11157e-05	0.000137067
g6489.t1.cds	ATCC64974_64890	SPB48868.1	['PF01937']	['Protein of unknown function DUF89']	174.877	-0.72337	0.235543	-3.07107	0.00213294	0.00627151
g8143.t1.cds	ATCC64974_77010*	SPB50085.1	['PF07716']	['Basic region leucine zipper']	223.197	-0.721784	0.191368	-3.77171	0.000162134	0.00062025
g5663.t1.cds	ATCC64974_56630	SPB48038.1	['PF02845']	['CUE domain']	924.605	-0.719849	0.170833	-4.21376	2.51155e-05	0.000112519
g32.t1.cds	ATCC64974_7840	SPB43138.1	['PF00069']	['Protein kinase domain']	295.266	-0.719206	0.168973	-4.25633	2.07806e-05	9.45513e-05
g6239.t1.cds	ATCC64974_61950	SPB48573.1	['PF00069']	['Protein kinase domain']	1240.09	-0.718978	0.202542	-3.54977	0.000385568	0.00136154
g1675.t1.cds	ATCC64974_16750	SPB44029.1	['PF12710']	['haloacid dehalogenase-like hydrolase']	430.551	-0.718298	0.179786	-3.99529	6.4614e-05	0.000267892
g4902.t1.cds	ATCC64974_49020	SPB47273.1	['PF00616', 'PF00307', 'PF03836', 'PF00612']	['GTPase-activator protein for Ras-like GTPase', 'Calponin homology (CH) domain', 'RasGAP C-terminus', 'IQ calmodulin-binding motif']	1626.56	-0.717574	0.13132	-5.46433	4.64671e-08	3.11746e-07
g9247.t1.cds	ATCC64974_92470	SPB51637.1	['PF00067']	['Cytochrome P450']	1996.42	-0.716792	0.148013	-4.84275	1.28054e-06	7.06623e-06
g8762.t1.cds	ATCC64974_87620	SPB51151.1	['PF02752']	['Arrestin (or S-antigen), C-terminal domain']	186.263	-0.716733	0.216397	-3.31213	0.000925891	0.00299685
g6084.t1.cds	ATCC64974_60400	SPB48417.1	['PF02297']	['Cytochrome oxidase c subunit VIb']	680.596	-0.716733	0.193753	-3.69922	0.000216266	0.000804789
g4010.t1.cds	ATCC64974_40100	SPB46377.1	['PF00067']	['Cytochrome P450']	1725.91	-0.716618	0.126571	-5.66181	1.49787e-08	1.06309e-07
g6377.t1.cds	ATCC64974_63770	SPB48755.1	['PF14534']	['Domain of unknown function (DUF4440)']	112.51	-0.716491	0.295654	-2.42341	0.0153755	0.0355108
g4407.t1.cds	ATCC64974_44070	SPB46777.1	['PF08240', 'PF00107']	['Alcohol dehydrogenase GroES-like domain', 'Zinc-binding dehydrogenase']	105.509	-0.715872	0.274786	-2.6052	0.00918218	0.0226832
g2837.t1.cds	ATCC64974_28370	SPB45196.1	['PF00071']	['Ras family']	349.421	-0.715818	0.185256	-3.86394	0.000111574	0.000442036
g852.t1.cds	ATCC64974_4800	SPB42833.1	['PF00225']	['Kinesin motor domain']	2235.98	-0.715265	0.162446	-4.40311	1.06711e-05	5.09379e-05
g5150.t1.cds	ATCC64974_51500	SPB47522.1	['PF00076', 'PF00076', 'PF10378']	['RNA recognition motif. (a.k.a. RRM, RBD, or RNP domain)', 'RNA recognition motif. (a.k.a. RRM, RBD, or RNP domain)', 'Putative RRM domain']	757.804	-0.715221	0.149775	-4.7753	1.79444e-06	9.6986e-06
g105.t1.cds	ATCC64974_8570	SPB43211.1	['PF00743', 'PF00743', 'PF13450']	['Flavin-binding monooxygenase-like', 'Flavin-binding monooxygenase-like', 'NAD(P)-binding Rossmann-like domain']	118.557	-0.714725	0.242861	-2.94294	0.00325109	0.00917414
g2511.t1.cds	ATCC64974_25110	SPB44867.1			843.873	-0.71461	0.15483	-4.61545	3.92242e-06	2.015e-05
g9104.t1.cds	ATCC64974_91040	SPB51493.1	['PF08672', 'PF00888']	['Anaphase promoting complex (APC) subunit 2', 'Cullin family']	215.999	-0.714552	0.188511	-3.79051	0.000150337	0.000578609
g10892.t1.cds	ATCC64974_108920	SPB53290.1			160.736	-0.713289	0.212362	-3.35883	0.00078273	0.00258229
g8190.t1.cds	ATCC64974_77480	SPB50133.1	['PF02037']	['SAP domain']	1907.36	-0.712275	0.189304	-3.76259	0.000168161	0.000640581
g9779.t1.cds	ATCC64974_97790	SPB52173.1	['PF00616', 'PF00168']	['GTPase-activator protein for Ras-like GTPase', 'C2 domain']	1029.62	-0.7115	0.199533	-3.56582	0.000362722	0.00128634
g7797.t1.cds	ATCC64974_84820	SPB50868.1	['PF01565', 'PF04030']	['FAD binding domain', 'D-arabinono-1,4-lactone oxidase']	732.389	-0.711333	0.159596	-4.45709	8.30805e-06	4.05003e-05
g1309.t1.cds	ATCC64974_13090	SPB43663.1	['PF00069']	['Protein kinase domain']	1381.7	-0.710877	0.139584	-5.09281	3.52792e-07	2.09693e-06
g10540.t1.cds	ATCC64974_105400	SPB52938.1	['PF06741', 'PF14438']	['LsmAD domain', 'Ataxin 2 SM domain']	986.895	-0.710566	0.157551	-4.51007	6.48068e-06	3.21737e-05
g3992.t1.cds	ATCC64974_39920	SPB46359.1			1629.85	-0.710429	0.125649	-5.65407	1.56695e-08	1.10847e-07
g3194.t1.cds	ATCC64974_31940	SPB45554.1	['PF13920', 'PF08647']	['Zinc finger, C3HC4 type (RING finger)', 'BRE1 E3 ubiquitin ligase']	709.491	-0.710157	0.174261	-4.07524	4.59678e-05	0.000196318
g3985.t1.cds	ATCC64974_39850	SPB46352.1	['PF01425']	['Amidase']	1716.18	-0.709432	0.225718	-3.14301	0.00167221	0.0050631
g10846.t1.cds	ATCC64974_108460	SPB53244.1	['PF12697', 'PF00782']	['Alpha/beta hydrolase family', 'Dual specificity phosphatase, catalytic domain']	254.94	-0.709375	0.252126	-2.81358	0.00489939	0.0130602
g10466.t1.cds	ATCC64974_104660	SPB52862.1			746.471	-0.708881	0.157266	-4.50752	6.5591e-06	3.25182e-05
g2045.t1.cds	ATCC64974_20450	SPB44399.1	['PF13523']	['Acetyltransferase (GNAT) domain']	116.553	-0.708773	0.232947	-3.04263	0.00234517	0.0068267
g8478.t1.cds	ATCC64974_80360	SPB50421.1	['PF11911']	['Protein of unknown function (DUF3429)']	662.726	-0.707909	0.186134	-3.80321	0.000142832	0.000551296
g100.t1.cds	ATCC64974_8520	SPB43206.1	['PF07653', 'PF01841']	['Variant SH3 domain', 'Transglutaminase-like superfamily']	421.05	-0.707606	0.160299	-4.41428	1.01347e-05	4.8636e-05
g5014.t1.cds	ATCC64974_50140	SPB47386.1	['PF08613']	['Cyclin']	172.775	-0.705756	0.284524	-2.48048	0.0131206	0.0310042
g9652.t1.cds	ATCC64974_96520	SPB52046.1	['PF00348']	['Polyprenyl synthetase']	110.02	-0.705635	0.251865	-2.80164	0.00508437	0.0134933
g10579.t1.cds	ATCC64974_105790	SPB52977.1	['PF01467']	['Cytidylyltransferase-like']	530.664	-0.704618	0.182861	-3.8533	0.000116534	0.000458989
g483.t1.cds	ATCC64974_1110	SPB42462.1	['PF02347', 'PF02347']	['Glycine cleavage system P-protein', 'Glycine cleavage system P-protein']	343.603	-0.704102	0.240085	-2.93272	0.00336011	0.00943734
g9464.t1.cds	ATCC64974_94640*	SPB51854.1			458.48	-0.703894	0.158314	-4.44618	8.74094e-06	4.24189e-05
g6887.t1.cds	ATCC64974_68870	SPB49267.1	['PF00342']	['Phosphoglucose isomerase']	1143.71	-0.703889	0.143697	-4.89843	9.66052e-07	5.4111e-06
g8122.t1.cds	ATCC64974_76800	SPB50062.1	['PF08390', 'PF03798']	['TRAM1-like protein', 'TLC domain']	284.28	-0.703762	0.19743	-3.56461	0.000364398	0.00129101
g8858.t1.cds	ATCC64974_88580	SPB51247.1			62.6107	-0.703198	0.289572	-2.42841	0.0151653	0.0350855
g10023.t1.cds	ATCC64974_100230	SPB52417.1	['PF07859']	['alpha/beta hydrolase fold']	461.23	-0.703099	0.172683	-4.07162	4.66873e-05	0.000199076
g9684.t1.cds	ATCC64974_96840	SPB52078.1	['PF00172']	['Fungal Zn(2)-Cys(6) binuclear cluster domain']	338.5	-0.702549	0.176235	-3.98644	6.70733e-05	0.000277024
g3238.t1.cds	ATCC64974_32380	SPB45598.1	['PF08626']	['Transport protein Trs120 or TRAPPC9, TRAPP II complex subunit']	567.205	-0.7024	0.160463	-4.37734	1.20138e-05	5.67694e-05
g1782.t1.cds	ATCC64974_17820	SPB44136.1	['PF00005', 'PF00005', 'PF00664']	['ABC transporter', 'ABC transporter', 'ABC transporter transmembrane region']	8167.7	-0.701528	0.127974	-5.48181	4.21002e-08	2.84216e-07
g6783.t1.cds	ATCC64974_67830	SPB49162.1	['PF05729', 'PF12796', 'PF12796', 'PF12796', 'PF13637', 'PF00569']	['NACHT domain', 'Ankyrin repeats (3 copies)', 'Ankyrin repeats (3 copies)', 'Ankyrin repeats (3 copies)', 'Ankyrin repeats (many copies)', 'Zinc finger, ZZ type']	186.17	-0.701336	0.279355	-2.51056	0.012054	0.0287697
g9966.t1.cds	ATCC64974_99660	SPB52360.1	['PF05388', 'PF00450']	['Carboxypeptidase Y pro-peptide', 'Serine carboxypeptidase']	4691.1	-0.700809	0.136611	-5.12994	2.89829e-07	1.74091e-06
g3229.t1.cds	ATCC64974_32290	SPB45589.1	['PF00022']	['Actin']	4518.83	-0.700657	0.134032	-5.22753	1.71785e-07	1.06324e-06
g7880.t1.cds	ATCC64974_74380	SPB49820.1	['PF00076']	['RNA recognition motif. (a.k.a. RRM, RBD, or RNP domain)']	1203	-0.699496	0.172894	-4.04582	5.21405e-05	0.00022024
g4759.t1.cds	ATCC64974_47590	SPB47130.1	['PF13639', 'PF02225']	['Ring finger domain', 'PA domain']	1742.36	-0.698674	0.192851	-3.62287	0.00029135	0.00105437
g6968.t1.cds	ATCC64974_69680	SPB49348.1	['PF13945']	['Salt tolerance down-regulator']	593.177	-0.697803	0.162339	-4.29843	1.7201e-05	7.93009e-05
g5737.t1.cds	ATCC64974_57370	SPB48112.1	['PF00102']	['Protein-tyrosine phosphatase']	400.896	-0.697107	0.215155	-3.24002	0.00119521	0.00375916
g6070.t1.cds	ATCC64974_60260	SPB48403.1	['PF14938']	['Soluble NSF attachment protein, SNAP']	486.787	-0.696727	0.168596	-4.13253	3.58788e-05	0.000156325
g6516.t1.cds	ATCC64974_65160	SPB48895.1	['PF14847', 'PF00536', 'PF00069']	['Ras-binding domain of Byr2', 'SAM domain (Sterile alpha motif)', 'Protein kinase domain']	972.493	-0.695717	0.140856	-4.93921	7.84392e-07	4.43502e-06
g1759.t1.cds	ATCC64974_17590	SPB44113.1	['PF12330', 'PF00069']	['Haspin like kinase domain', 'Protein kinase domain']	671.273	-0.695396	0.159311	-4.36503	1.27106e-05	5.98264e-05
g1840.t1.cds	ATCC64974_18400	SPB44194.1	['PF02167']	['Cytochrome C1 family']	539.072	-0.695194	0.153169	-4.53874	5.65916e-06	2.8409e-05
g7571.t1.cds	ATCC64974_82560	SPB50642.1	['PF05199', 'PF00732']	['GMC oxidoreductase', 'GMC oxidoreductase']	3337.1	-0.692509	0.225658	-3.06884	0.00214891	0.00631331
g8108.t1.cds	ATCC64974_76660	SPB50048.1			669.802	-0.691686	0.14795	-4.67514	2.93756e-06	1.5402e-05
g9310.t1.cds	ATCC64974_93100	SPB51700.1	['PF08601', 'PF00170']	['Transcription factor PAP1', 'bZIP transcription factor']	1838.05	-0.691271	0.138018	-5.00857	5.48365e-07	3.15508e-06
g5816.t1.cds	ATCC64974_58160	SPB48191.1	['PF00179']	['Ubiquitin-conjugating enzyme']	71.1134	-0.691151	0.294998	-2.3429	0.0191344	0.0430135
g3542.t1.cds	ATCC64974_35420	SPB45905.1	['PF11578']	['Protein of unknown function (DUF3237)']	351.963	-0.690843	0.183499	-3.76484	0.000166658	0.000635303
g3963.t1.cds	ATCC64974_39630	SPB46330.1	['PF12998']	['Inhibitor of growth proteins N-terminal histone-binding']	169.349	-0.690187	0.231219	-2.98499	0.00283585	0.0081063
g1254.t1.cds	ATCC64974_12540	SPB43608.1	['PF01613']	['Flavin reductase like domain']	400.439	-0.689555	0.16954	-4.0672	4.75811e-05	0.000202567
g7827.t1.cds	ATCC64974_73850	SPB49767.1	['PF03828', 'PF01909']	['Cid1 family poly A polymerase', 'Nucleotidyltransferase domain']	1043.85	-0.689471	0.17358	-3.97208	7.12491e-05	0.00029259
g1094.t1.cds	ATCC64974_7220	SPB43075.1	['PF12697']	['Alpha/beta hydrolase family']	153.853	-0.6891	0.264502	-2.60527	0.00918023	0.0226832
g435.t1.cds	ATCC64974_630	SPB42414.1			356.098	-0.689036	0.178231	-3.86597	0.000110651	0.00043876
g9151.t1.cds	ATCC64974_91510	SPB51540.1	['PF03095']	['Phosphotyrosyl phosphate activator (PTPA) protein']	197.879	-0.688469	0.197961	-3.4778	0.000505539	0.00174067
g8287.t1.cds	ATCC64974_78450	SPB50230.1	['PF00071']	['Ras family']	1107.66	-0.688256	0.131725	-5.22494	1.74209e-07	1.077e-06
g3811.t1.cds	ATCC64974_38110	SPB46174.1	['PF12906']	['RING-variant domain']	1551.89	-0.68801	0.128213	-5.36614	8.04396e-08	5.23391e-07
g7670.t1.cds	ATCC64974_83550	SPB50741.1	['PF01494', 'PF07976']	['FAD binding domain', 'Phenol hydroxylase, C-terminal dimerisation domain']	89.4056	-0.687931	0.262865	-2.61705	0.00886923	0.0219906
g11103.t1.cds	ATCC64974_111030	SPB53503.1	['PF11807']	['Domain of unknown function (DUF3328)']	3602.02	-0.687195	0.221249	-3.10599	0.00189646	0.00564854
g5594.t1.cds	ATCC64974_55940	SPB47969.1	['PF08213']	['Mitochondrial domain of unknown function (DUF1713)']	201.571	-0.68714	0.201132	-3.41637	0.000634619	0.00213612
g10201.t1.cds	ATCC64974_102010	SPB52595.1	['PF15469']	['Exocyst complex component Sec5']	379.388	-0.686773	0.163325	-4.20494	2.61154e-05	0.000116563
g10666.t1.cds	ATCC64974_106660	SPB53064.1	['PF00176', 'PF00271', 'PF13923']	['SNF2 family N-terminal domain', 'Helicase conserved C-terminal domain', 'Zinc finger, C3HC4 type (RING finger)']	517.424	-0.686741	0.198231	-3.46435	0.000531523	0.00181699
g2845.t1.cds	ATCC64974_28450	SPB45204.1			910.023	-0.686053	0.181598	-3.77786	0.00015818	0.000606411
g5568.t1.cds	ATCC64974_55680	SPB47943.1	['PF03417']	['Acyl-coenzyme A:6-aminopenicillanic acid acyl-transferase']	541.763	-0.684843	0.156786	-4.36802	1.25377e-05	5.91158e-05
g4353.t1.cds	ATCC64974_43530	SPB46723.1	['PF00172', 'PF04082']	['Fungal Zn(2)-Cys(6) binuclear cluster domain', 'Fungal specific transcription factor domain']	62.8152	-0.683939	0.29663	-2.3057	0.0211276	0.0468923
g16.t1.cds	ATCC64974_7680	SPB43122.1	['PF00501']	['AMP-binding enzyme']	864.102	-0.683095	0.167281	-4.08351	4.43603e-05	0.000190206
g8912.t1.cds	ATCC64974_89120	SPB51301.1	['PF00400']	['WD domain, G-beta repeat']	831.174	-0.682711	0.167664	-4.0719	4.66317e-05	0.000198918
g7308.t1.cds	ATCC64974_73080	SPB49689.1	['PF13520']	['Amino acid permease']	679.11	-0.681621	0.215351	-3.16516	0.00154998	0.00473224
g4972.t1.cds	ATCC64974_49720	SPB47344.1	['PF13499', 'PF00569']	['EF-hand domain pair', 'Zinc finger, ZZ type']	383.784	-0.681533	0.169659	-4.01708	5.89234e-05	0.000246573
g498.t1.cds	ATCC64974_1260	SPB42477.1			2085.33	-0.680864	0.19162	-3.55319	0.000380588	0.00134572
g445.t1.cds	ATCC64974_730	SPB42424.1	['PF00787', 'PF00564', 'PF00018']	['PX domain', 'PB1 domain', 'SH3 domain']	913.217	-0.68064	0.191618	-3.55207	0.000382207	0.001351
g4476.t1.cds	ATCC64974_44760	SPB46846.1	['PF00056', 'PF02866']	['lactate/malate dehydrogenase, NAD binding domain', 'lactate/malate dehydrogenase, alpha/beta C-terminal domain']	708.886	-0.680415	0.156267	-4.35418	1.33568e-05	6.27039e-05
g6488.t1.cds	ATCC64974_64880	SPB48867.1	['PF11500']	['Spindle pole body formation-associated protein']	209.944	-0.680099	0.207096	-3.28397	0.00102354	0.00327558
g5721.t1.cds	ATCC64974_57210	SPB48096.1	['PF00069']	['Protein kinase domain']	865.067	-0.678221	0.147337	-4.6032	4.16051e-06	2.1292e-05
g10116.t1.cds	ATCC64974_101160	SPB52510.1	['PF03169']	['OPT oligopeptide transporter protein']	479.06	-0.678091	0.172622	-3.92818	8.5591e-05	0.000345956
g8125.t1.cds	ATCC64974_76830	SPB50065.1			443.143	-0.677636	0.207285	-3.26911	0.00107886	0.00343225
g702.t1.cds	ATCC64974_3300	SPB42682.1			834.053	-0.677631	0.154967	-4.37274	1.22696e-05	5.79274e-05
g10885.t1.cds	ATCC64974_108850	SPB53283.1	['PF08314']	['Secretory pathway protein Sec39']	199.862	-0.676243	0.239735	-2.8208	0.00479046	0.0128142
g9425.t1.cds	ATCC64974_94250	SPB51815.1			364.293	-0.676096	0.233372	-2.89708	0.00376654	0.0104188
g8884.t1.cds	ATCC64974_88840	SPB51273.1	['PF01031', 'PF00350', 'PF02212']	['Dynamin central region', 'Dynamin family', 'Dynamin GTPase effector domain']	181.54	-0.675872	0.228104	-2.963	0.00304654	0.00863079
g9977.t1.cds	ATCC64974_99770	SPB52371.1	['PF02453']	['Reticulon']	374.883	-0.675505	0.158998	-4.24852	2.15186e-05	9.75391e-05
g9558.t1.cds	ATCC64974_95580	SPB51951.1	['PF08238', 'PF08238', 'PF08238', 'PF08238', 'PF08238']	['Sel1 repeat', 'Sel1 repeat', 'Sel1 repeat', 'Sel1 repeat', 'Sel1 repeat']	921.869	-0.675457	0.160367	-4.21195	2.53178e-05	0.000113303
g1943.t1.cds	ATCC64974_19430	SPB44297.1	['PF13181', 'PF13844', 'PF13844']	['Tetratricopeptide repeat', 'Glycosyl transferase family 41', 'Glycosyl transferase family 41']	4583.1	-0.675314	0.169844	-3.97608	7.00595e-05	0.000288364
g9830.t1.cds	ATCC64974_98300	SPB52224.1	['PF12755', 'PF11916']	['Vacuolar 14 Fab1-binding region', 'Vacuolar protein 14 C-terminal Fig4p binding']	460.282	-0.675179	0.173131	-3.89981	9.62671e-05	0.000386358
g6142.t1.cds	ATCC64974_60980	SPB48475.1	['PF00271', 'PF00270']	['Helicase conserved C-terminal domain', 'DEAD/DEAH box helicase']	664.669	-0.675144	0.281086	-2.40191	0.0163097	0.0374041
g3943.t1.cds	ATCC64974_39430	SPB46310.1	['PF08193']	['INO80 complex subunit Ies4']	199.248	-0.674358	0.29226	-2.30739	0.021033	0.0467073
g1359.t1.cds	ATCC64974_13590	SPB43713.1	['PF05193', 'PF00675']	['Peptidase M16 inactive domain', 'Insulinase (Peptidase family M16)']	1066.79	-0.67317	0.131842	-5.10587	3.29274e-07	1.96363e-06
g11015.t1.cds	ATCC64974_110150	SPB53415.1	['PF01793']	['Glycolipid 2-alpha-mannosyltransferase']	1732.19	-0.673035	0.181628	-3.70557	0.000210917	0.000787053
g8196.t1.cds	ATCC64974_77540	SPB50139.1			1024.65	-0.672195	0.228106	-2.94685	0.00321025	0.00906601
g5696.t1.cds	ATCC64974_56960	SPB48071.1	['PF01388']	['ARID/BRIGHT DNA binding domain']	1179.96	-0.671779	0.165165	-4.06731	4.75587e-05	0.000202552
g7918.t1.cds	ATCC64974_74760	SPB49858.1			186.613	-0.671593	0.235748	-2.84878	0.00438872	0.0118779
g6174.t1.cds	ATCC64974_61300	SPB48508.1	['PF04564']	['U-box domain']	110.126	-0.671546	0.267816	-2.50749	0.0121591	0.0289883
g5640.t1.cds	ATCC64974_56400	SPB48015.1	['PF00534']	['Glycosyl transferases group 1']	232.253	-0.670975	0.246933	-2.71724	0.00658294	0.0169694
g8658.t1.cds	ATCC64974_82160	SPB50602.1	['PF00339']	['Arrestin (or S-antigen), N-terminal domain']	1337.02	-0.670863	0.192959	-3.4767	0.000507619	0.00174623
g7615.t1.cds	ATCC64974_83000	SPB50686.1	['PF07690']	['Major Facilitator Superfamily']	4299.49	-0.670652	0.173251	-3.87098	0.000108399	0.000430403
g4232.t1.cds	ATCC64974_42320	SPB46602.1	['PF00324']	['Amino acid permease']	114.127	-0.67025	0.275358	-2.4341	0.0149288	0.0346497
g4682.t1.cds	ATCC64974_46820	SPB47052.1	['PF00610', 'PF00621', 'PF15405', 'PF00780']	['Domain found in Dishevelled, Egl-10, and Pleckstrin (DEP)', 'RhoGEF domain', 'Pleckstrin homology domain', 'CNH domain']	1772.69	-0.669968	0.166225	-4.03048	5.56633e-05	0.000233891
g5128.t1.cds	ATCC64974_51280	SPB47500.1	['PF03727', 'PF00349']	['Hexokinase', 'Hexokinase']	1302.09	-0.669968	0.133454	-5.02022	5.1613e-07	2.97755e-06
g9817.t1.cds	ATCC64974_98170	SPB52211.1	['PF01738']	['Dienelactone hydrolase family']	138.348	-0.66956	0.233597	-2.8663	0.00415299	0.0113453
g5596.t1.cds	ATCC64974_55960	SPB47971.1	['PF05730']	['CFEM domain']	243.385	-0.66918	0.183659	-3.6436	0.00026885	0.00098051
g3550.t1.cds	ATCC64974_35500	SPB45913.1	['PF03650']	['Uncharacterised protein family (UPF0041)']	282.08	-0.668642	0.174471	-3.8324	0.000126902	0.000495482
g5360.t1.cds	ATCC64974_53600	SPB47734.1	['PF00930', 'PF00326']	['Dipeptidyl peptidase IV (DPP IV) N-terminal region', 'Prolyl oligopeptidase family']	975.203	-0.668014	0.139153	-4.80058	1.58206e-06	8.61984e-06
g1315.t1.cds	ATCC64974_13150	SPB43669.1	['PF03153']	['Transcription factor IIA, alpha/beta subunit']	602.55	-0.667391	0.15227	-4.38295	1.17083e-05	5.5423e-05
g946.t1.cds	ATCC64974_5740	SPB42927.1	['PF00135']	['Carboxylesterase family']	239.142	-0.667031	0.204485	-3.262	0.0011063	0.00350918
g5046.t1.cds	ATCC64974_50460	SPB47418.1	['PF01645', 'PF01493', 'PF07992', 'PF04898', 'PF14691', 'PF00310']	['Conserved region in glutamate synthase', 'GXGXG motif', 'Pyridine nucleotide-disulphide oxidoreductase', 'Glutamate synthase central domain', 'Dihydroprymidine dehydrogenase domain II, 4Fe-4S cluster', 'Glutamine amidotransferases class-II']	13613.8	-0.666985	0.181949	-3.66578	0.000246583	0.000906352
g6289.t1.cds	ATCC64974_62450	SPB48623.1			302.191	-0.666347	0.186379	-3.57522	0.000349935	0.00124591
g5527.t1.cds	ATCC64974_55270	SPB47902.1	['PF01266']	['FAD dependent oxidoreductase']	102.492	-0.665947	0.290476	-2.29261	0.0218705	0.0483978
g5445.t1.cds	ATCC64974_54450	SPB47820.1	['PF01603']	['Protein phosphatase 2A regulatory B subunit (B56 family)']	1271.03	-0.665246	0.146483	-4.54146	5.58673e-06	2.80846e-05
g4962.t1.cds	ATCC64974_49620	SPB47334.1	['PF12937', 'PF12014']	['F-box-like', 'Domain of unknown function (DUF3506)']	99.2318	-0.664792	0.243328	-2.73209	0.00629349	0.0162816
g1270.t1.cds	ATCC64974_12700	SPB43624.1	['PF00012']	['Hsp70 protein']	1433.75	-0.664679	0.172893	-3.84445	0.000120824	0.000473809
g9530.t1.cds	ATCC64974_95300	SPB51923.1	['PF08729']	['HPC2 and ubinuclein domain']	305.931	-0.664543	0.204227	-3.25394	0.00113816	0.00359651
g9042.t1.cds	ATCC64974_90420	SPB51431.1	['PF00013', 'PF00013', 'PF00013', 'PF00013', 'PF00013', 'PF00013', 'PF00013', 'PF00013']	['KH domain', 'KH domain', 'KH domain', 'KH domain', 'KH domain', 'KH domain', 'KH domain', 'KH domain']	1627.86	-0.663353	0.168749	-3.931	8.45922e-05	0.000342047
g10593.t1.cds	ATCC64974_105930	SPB52991.1	['PF03637']	['Mob1/phocein family']	260.417	-0.661657	0.199803	-3.31155	0.000927816	0.00300218
g4676.t1.cds	ATCC64974_46760	SPB47046.1	['PF00172', 'PF11951']	['Fungal Zn(2)-Cys(6) binuclear cluster domain', 'Fungal specific transcription factor domain']	180.372	-0.661453	0.252786	-2.61666	0.00887956	0.0220112
g10524.t1.cds	ATCC64974_105240	SPB52922.1	['PF04178']	['Got1/Sft2-like family']	216.935	-0.661213	0.221636	-2.98333	0.00285133	0.00814622
g10077.t1.cds	ATCC64974_100770	SPB52471.1	['PF01243']	["Pyridoxamine 5'-phosphate oxidase"]	345.596	-0.659735	0.174977	-3.77041	0.000162978	0.000623165
g3261.t1.cds	ATCC64974_32610	SPB45621.1	['PF00005']	['ABC transporter']	116.326	-0.659623	0.251535	-2.62239	0.00873147	0.021689
g1935.t1.cds	ATCC64974_19350	SPB44289.1	['PF03188']	['Eukaryotic cytochrome b561']	452.672	-0.659062	0.161668	-4.07665	4.5689e-05	0.000195283
g5574.t1.cds	ATCC64974_55740	SPB47949.1	['PF00512', 'PF02518', 'PF00072']	['His Kinase A (phospho-acceptor) domain', 'Histidine kinase-, DNA gyrase B-, and HSP90-like ATPase', 'Response regulator receiver domain']	3008.63	-0.658664	0.192004	-3.43048	0.000602513	0.00204143
g3641.t1.cds	ATCC64974_36410	SPB46004.1			782.731	-0.658569	0.187893	-3.50501	0.000456582	0.00158635
g2433.t1.cds	ATCC64974_24330	SPB44788.1	['PF00620']	['RhoGAP domain']	333.952	-0.658529	0.171152	-3.84762	0.00011927	0.000468569
g321.t1.cds	ATCC64974_10730	SPB43427.1	['PF00326']	['Prolyl oligopeptidase family']	1681.81	-0.658506	0.15317	-4.29918	1.71431e-05	7.91016e-05
g544.t1.cds	ATCC64974_1720	SPB42523.1			522.422	-0.658467	0.223424	-2.94717	0.003207	0.0090592
g2385.t1.cds	ATCC64974_23850	SPB44740.1	['PF00406']	['Adenylate kinase']	233.809	-0.658032	0.200007	-3.29005	0.00100171	0.00321143
g3638.t1.cds	ATCC64974_36380	SPB46001.1			296.344	-0.656908	0.210072	-3.12706	0.00176565	0.00531618
g3037.t1.cds	ATCC64974_30370	SPB45397.1			702.82	-0.656001	0.161672	-4.0576	4.95805e-05	0.000210746
g9768.t1.cds	ATCC64974_97680	SPB52162.1	['PF10176']	['Protein of unknown function (DUF2370)']	825.468	-0.654987	0.175274	-3.73693	0.000186278	0.000702648
g1562.t1.cds	ATCC64974_15620	SPB43916.1	['PF00043', 'PF02798']	['Glutathione S-transferase, C-terminal domain', 'Glutathione S-transferase, N-terminal domain']	1504.04	-0.654883	0.167252	-3.91554	9.02022e-05	0.000363504
g6099.t1.cds	ATCC64974_60550	SPB48432.1	['PF00069']	['Protein kinase domain']	730.031	-0.654859	0.161454	-4.05602	4.99167e-05	0.000212008
g1976.t1.cds	ATCC64974_19760	SPB44330.1			421.627	-0.654494	0.183419	-3.5683	0.000359311	0.00127676
g8204.t1.cds	ATCC64974_77620	SPB50147.1	['PF08559']	['Cut8, nuclear proteasome tether protein']	306.128	-0.653886	0.208024	-3.14332	0.00167042	0.0050591
g7455.t1.cds	ATCC64974_85820	SPB50970.1	['PF04855']	['SNF5 / SMARCB1 / INI1']	519.172	-0.653439	0.186119	-3.51087	0.00044664	0.00155481
g2429.t1.cds	ATCC64974_24290	SPB44784.1			836.551	-0.653365	0.167523	-3.90016	9.61293e-05	0.000386092
g1550.t1.cds	ATCC64974_15500	SPB43904.1	['PF00487']	['Fatty acid desaturase']	205.666	-0.65324	0.228833	-2.85466	0.00430829	0.0116867
g1517.t1.cds	ATCC64974_15170	SPB43871.1	['PF10056']	['Uncharacterized conserved protein (DUF2293)']	101.408	-0.652604	0.258557	-2.52402	0.0116021	0.0278326
g486.t1.cds	ATCC64974_1140	SPB42465.1			125.592	-0.652056	0.236572	-2.75627	0.00584641	0.0152789
g3749.t1.cds	ATCC64974_37490	SPB46112.1	['PF13967', 'PF02714', 'PF12621', 'PF14703', 'PF14703']	['Late exocytosis, associated with Golgi transport', 'Calcium-dependent channel, 7TM region, putative phosphate', 'Extracellular tail, of 10TM putative phosphate transporter', 'Cytosolic domain of 10TM putative phosphate transporter', 'Cytosolic domain of 10TM putative phosphate transporter']	1090.88	-0.651396	0.154301	-4.22159	2.42584e-05	0.000108951
g4552.t1.cds	ATCC64974_45520	SPB46922.1			342.887	-0.651075	0.187162	-3.47868	0.00050389	0.00173673
g10690.t1.cds	ATCC64974_106900	SPB53088.1			248.435	-0.650477	0.219346	-2.96553	0.0030216	0.0085669
g874.t1.cds	ATCC64974_5020	SPB42855.1	['PF01008']	['Initiation factor 2 subunit family']	262.782	-0.649697	0.18772	-3.46099	0.000538195	0.00183736
g6478.t1.cds	ATCC64974_64780	SPB48857.1	['PF01556', 'PF00226']	['DnaJ C terminal domain', 'DnaJ domain']	375.272	-0.649234	0.166971	-3.8883	0.000100949	0.000403645
g6682.t1.cds	ATCC64974_66820	SPB49061.1	['PF04082']	['Fungal specific transcription factor domain']	226.993	-0.647836	0.192485	-3.36565	0.000763643	0.0025255
g472.t1.cds	ATCC64974_1000	SPB42451.1	['PF04157']	['EAP30/Vps36 family']	113.699	-0.646972	0.239205	-2.70468	0.00683701	0.0175363
g2545.t1.cds	ATCC64974_25450	SPB44902.1	['PF01544']	['CorA-like Mg2+ transporter protein']	369.02	-0.646833	0.183911	-3.51709	0.00043631	0.00152278
g1006.t1.cds	ATCC64974_6340	SPB42987.1	['PF00172', 'PF04082']	['Fungal Zn(2)-Cys(6) binuclear cluster domain', 'Fungal specific transcription factor domain']	118.813	-0.646637	0.26453	-2.44448	0.0145062	0.0337706
g8966.t1.cds	ATCC64974_89660	SPB51355.1	['PF00106']	['short chain dehydrogenase']	227.665	-0.64633	0.237466	-2.72178	0.00649313	0.0167619
g3468.t1.cds	ATCC64974_34680	SPB45831.1	['PF05653', 'PF05653']	['Magnesium transporter NIPA', 'Magnesium transporter NIPA']	187.043	-0.645597	0.231412	-2.78981	0.00527388	0.0139243
g10893.t1.cds	ATCC64974_108930	SPB53291.1	['PF00069']	['Protein kinase domain']	691.733	-0.642986	0.149248	-4.30818	1.64602e-05	7.61785e-05
g5309.t1.cds	ATCC64974_53090	SPB47681.1	['PF00153', 'PF00153', 'PF00153']	['Mitochondrial carrier protein', 'Mitochondrial carrier protein', 'Mitochondrial carrier protein']	2859.95	-0.64289	0.120598	-5.33084	9.77621e-08	6.25909e-07
g8046.t1.cds	ATCC64974_76040	SPB49986.1			207.723	-0.642871	0.210737	-3.05059	0.00228392	0.00667
g1957.t1.cds	ATCC64974_19570	SPB44311.1	['PF00646']	['F-box domain']	136.368	-0.642772	0.228211	-2.81657	0.00485396	0.0129551
g2586.t1.cds	ATCC64974_25860*	SPB44943.1	['PF00172', 'PF11951']	['Fungal Zn(2)-Cys(6) binuclear cluster domain', 'Fungal specific transcription factor domain']	118.966	-0.642565	0.25418	-2.52799	0.0114716	0.0275687
g3054.t1.cds	ATCC64974_30540	SPB45414.1	['PF11913']	['Protein of unknown function (DUF3431)']	301.417	-0.641874	0.184856	-3.4723	0.000516017	0.00176948
g1954.t1.cds	ATCC64974_19540	SPB44308.1	['PF14370', 'PF02919', 'PF01028']	['C-terminal topoisomerase domain', 'Eukaryotic DNA topoisomerase I, DNA binding fragment', 'Eukaryotic DNA topoisomerase I, catalytic core']	1257.7	-0.641381	0.190491	-3.36699	0.000759932	0.002514
g2445.t1.cds	ATCC64974_24450	SPB44800.1	['PF00621']	['RhoGEF domain']	2922.08	-0.641327	0.134794	-4.75781	1.95704e-06	1.05299e-05
g10248.t1.cds	ATCC64974_102480	SPB52642.1	['PF00400', 'PF00400', 'PF07676']	['WD domain, G-beta repeat', 'WD domain, G-beta repeat', 'WD40-like Beta Propeller Repeat']	264.052	-0.640728	0.211466	-3.02994	0.00244606	0.00710121
g3569.t1.cds	ATCC64974_35690	SPB45932.1	['PF01979']	['Amidohydrolase family']	364.159	-0.640323	0.176675	-3.62429	0.000289753	0.00105
g10426.t1.cds	ATCC64974_104260	SPB52822.1	['PF00438', 'PF02772', 'PF02773']	['S-adenosylmethionine synthetase, N-terminal domain', 'S-adenosylmethionine synthetase, central domain', 'S-adenosylmethionine synthetase, C-terminal domain']	1813.02	-0.640323	0.164766	-3.88625	0.000101805	0.000406617
g8411.t1.cds	ATCC64974_79690	SPB50354.1			355.899	-0.640144	0.184053	-3.47804	0.000505099	0.00174034
g8546.t1.cds	ATCC64974_81040	SPB50489.1	['PF02544']	['3-oxo-5-alpha-steroid 4-dehydrogenase']	180.702	-0.640092	0.20054	-3.19184	0.00141369	0.00436114
g2452.t1.cds	ATCC64974_24520	SPB44807.1	['PF12146']	['Serine aminopeptidase, S33']	318.594	-0.637906	0.204504	-3.11928	0.00181293	0.0054403
g4600.t1.cds	ATCC64974_46000	SPB46970.1	['PF00005', 'PF00005', 'PF00664', 'PF00664']	['ABC transporter', 'ABC transporter', 'ABC transporter transmembrane region', 'ABC transporter transmembrane region']	4573.51	-0.637854	0.135706	-4.70027	2.59815e-06	1.37734e-05
g3084.t1.cds	ATCC64974_30840	SPB45444.1	['PF06644']	['ATP11 protein']	99.9164	-0.637651	0.260311	-2.44958	0.0143025	0.0333828
g3763.t1.cds	ATCC64974_37630	SPB46126.1	['PF00654']	['Voltage gated chloride channel']	846.902	-0.63667	0.211414	-3.01149	0.0025997	0.00750483
g1683.t1.cds	ATCC64974_16830	SPB44037.1	['PF00615']	['Regulator of G protein signaling domain']	284.257	-0.636148	0.218109	-2.91665	0.00353818	0.00986046
g1547.t1.cds	ATCC64974_15470	SPB43901.1	['PF14497', 'PF02798']	['Glutathione S-transferase, C-terminal domain', 'Glutathione S-transferase, N-terminal domain']	134.222	-0.63353	0.264444	-2.3957	0.0165885	0.0379548
g10746.t1.cds	ATCC64974_107460	SPB53144.1	['PF00153', 'PF00153', 'PF00153']	['Mitochondrial carrier protein', 'Mitochondrial carrier protein', 'Mitochondrial carrier protein']	221.053	-0.633501	0.193161	-3.27964	0.00103938	0.0033185
g8789.t1.cds	ATCC64974_87890	SPB51178.1	['PF01841']	['Transglutaminase-like superfamily']	733.596	-0.633294	0.200692	-3.15556	0.00160193	0.00487629
g11025.t1.cds	ATCC64974_110250	SPB53425.1	['PF12246', 'PF00752', 'PF12247']	['Temperature dependent protein affecting M2 dsRNA replication', 'XPG N-terminal domain', 'Temperature dependent protein affecting M2 dsRNA replication']	573.905	-0.632716	0.162995	-3.88182	0.000103675	0.000413475
g5768.t1.cds	ATCC64974_57680	SPB48143.1	['PF11489']	['Altered inheritance of mitochondria protein 21']	817.522	-0.632541	0.215505	-2.93516	0.0033338	0.00937109
g1462.t1.cds	ATCC64974_14620	SPB43816.1	['PF00722']	['Glycosyl hydrolases family 16']	1891.96	-0.632425	0.14388	-4.3955	1.1052e-05	5.25646e-05
g10616.t1.cds	ATCC64974_106160	SPB53014.1	['PF00450']	['Serine carboxypeptidase']	830.376	-0.632401	0.138321	-4.57199	4.83124e-06	2.45152e-05
g4974.t1.cds	ATCC64974_49740	SPB47346.1	['PF03311']	['Cornichon protein']	206.73	-0.632117	0.192919	-3.27659	0.00105069	0.00335054
g3040.t1.cds	ATCC64974_30400	SPB45400.1	['PF00566']	['Rab-GTPase-TBC domain']	858.335	-0.632032	0.135588	-4.66141	3.14053e-06	1.6383e-05
g1617.t1.cds	ATCC64974_16170	SPB43971.1	['PF00307']	['Calponin homology (CH) domain']	114.771	-0.63176	0.240045	-2.63184	0.0084923	0.0211826
g7044.t1.cds	ATCC64974_70440	SPB49424.1	['PF10277']	['Frag1/DRAM/Sfk1 family']	1945.05	-0.631316	0.132678	-4.75826	1.95265e-06	1.05116e-05
g10860.t1.cds	ATCC64974_108600	SPB53258.1	['PF10310']	['Family of unknown function (DUF5427)']	251.23	-0.63075	0.206544	-3.05382	0.00225944	0.00660387
g425.t1.cds	ATCC64974_530	SPB42404.1			1258.29	-0.62993	0.186575	-3.37629	0.000734715	0.00244105
g3966.t1.cds	ATCC64974_39660	SPB46333.1	['PF00168', 'PF00168', 'PF00168', 'PF00168', 'PF00168']	['C2 domain', 'C2 domain', 'C2 domain', 'C2 domain', 'C2 domain']	9253.44	-0.628526	0.15361	-4.09169	4.28233e-05	0.000184202
g10620.t1.cds	ATCC64974_106200	SPB53018.1	['PF10056']	['Uncharacterized conserved protein (DUF2293)']	574.297	-0.628091	0.157487	-3.98822	6.65706e-05	0.000275369
g6129.t1.cds	ATCC64974_60850	SPB48462.1	['PF00063', 'PF08766', 'PF00173', 'PF03142']	['Myosin head (motor domain)', 'DEK C terminal domain', 'Cytochrome b5-like Heme/Steroid binding domain', 'Chitin synthase']	9186.32	-0.626701	0.161037	-3.89166	9.95609e-05	0.000398687
g3051.t1.cds	ATCC64974_30510	SPB45411.1	['PF03114', 'PF14604']	['BAR domain', 'Variant SH3 domain']	118.226	-0.626608	0.246277	-2.54432	0.0109491	0.0265018
g2028.t1.cds	ATCC64974_20280	SPB44382.1	['PF10198']	['Histone acetyltransferases subunit 3']	232.32	-0.626187	0.196299	-3.18996	0.00142291	0.0043833
g6436.t1.cds	ATCC64974_64360	SPB48814.1	['PF05653']	['Magnesium transporter NIPA']	863.092	-0.626003	0.245029	-2.55481	0.0106247	0.025821
g1338.t1.cds	ATCC64974_13380	SPB43692.1	['PF00155']	['Aminotransferase class I and II']	189.373	-0.625762	0.263223	-2.37731	0.0174396	0.0396248
g3639.t1.cds	ATCC64974_36390	SPB46002.1	['PF00172']	['Fungal Zn(2)-Cys(6) binuclear cluster domain']	81.0761	-0.625749	0.269032	-2.32592	0.0200226	0.0447955
g5856.t1.cds	ATCC64974_58560	SPB48231.1	['PF01504']	['Phosphatidylinositol-4-phosphate 5-Kinase']	123.864	-0.625638	0.252609	-2.4767	0.0132602	0.031288
g8264.t1.cds	ATCC64974_78220	SPB50207.1	['PF11951', 'PF11951', 'PF00172']	['Fungal specific transcription factor domain', 'Fungal specific transcription factor domain', 'Fungal Zn(2)-Cys(6) binuclear cluster domain']	120.306	-0.6256	0.231215	-2.70571	0.00681584	0.0174862
g7759.t1.cds	ATCC64974_84440	SPB50830.1	['PF01764']	['Lipase (class 3)']	455.09	-0.625455	0.185424	-3.37311	0.000743241	0.00246559
g6477.t1.cds	ATCC64974_64770	SPB48856.1	['PF00450']	['Serine carboxypeptidase']	269.477	-0.625206	0.17372	-3.59894	0.000319518	0.00114403
g8776.t1.cds	ATCC64974_87760	SPB51165.1	['PF13855']	['Leucine rich repeat']	719.613	-0.624712	0.155628	-4.01413	5.96642e-05	0.000249308
g3652.t1.cds	ATCC64974_36520	SPB46015.1	['PF05577']	['Serine carboxypeptidase S28']	730.846	-0.624602	0.180169	-3.46675	0.000526787	0.0018024
g2232.t1.cds	ATCC64974_22320	SPB44587.1	['PF04082']	['Fungal specific transcription factor domain']	165.737	-0.62405	0.207681	-3.00485	0.00265711	0.00764804
g5739.t1.cds	ATCC64974_57390	SPB48114.1	['PF07524', 'PF00439']	['Bromodomain associated', 'Bromodomain']	689.992	-0.623828	0.217668	-2.86596	0.00415749	0.0113547
g10627.t1.cds	ATCC64974_106270	SPB53025.1	['PF00625']	['Guanylate kinase']	140.327	-0.623791	0.220265	-2.83201	0.00462568	0.0124258
g707.t1.cds	ATCC64974_3350	SPB42687.1	['PF00995']	['Sec1 family']	477.577	-0.623309	0.162936	-3.82547	0.000130522	0.000508147
g51.t1.cds	ATCC64974_8030	SPB43157.1	['PF09423']	['PhoD-like phosphatase']	155.704	-0.622984	0.209286	-2.97671	0.00291359	0.00831091
g1823.t1.cds	ATCC64974_18230	SPB44177.1	['PF04750']	['FAR-17a/AIG1-like protein']	97.7328	-0.622939	0.269377	-2.31252	0.020749	0.0461908
g10832.t1.cds	ATCC64974_108320	SPB53230.1	['PF12796']	['Ankyrin repeats (3 copies)']	5435.28	-0.622921	0.133852	-4.65379	3.25891e-06	1.69513e-05
g8367.t1.cds	ATCC64974_79250	SPB50310.1	['PF13415']	['Galactose oxidase, central domain']	594.631	-0.622457	0.14908	-4.17532	2.97564e-05	0.000131724
g3537.t1.cds	ATCC64974_35370	SPB45900.1	['PF11951']	['Fungal specific transcription factor domain']	944.281	-0.622208	0.15644	-3.9773	6.97024e-05	0.000287223
g10867.t1.cds	ATCC64974_108670	SPB53265.1	['PF05277']	['Protein of unknown function (DUF726)']	1411.32	-0.621391	0.1333	-4.66159	3.13773e-06	1.63763e-05
g2042.t1.cds	ATCC64974_20420	SPB44396.1	['PF01670']	['Glycosyl hydrolase family 12']	185.675	-0.621298	0.219579	-2.8295	0.0046621	0.0125033
g10720.t1.cds	ATCC64974_107200	SPB53118.1	['PF13513']	['HEAT-like repeat']	1810.49	-0.621288	0.159401	-3.89763	9.71372e-05	0.000389705
g3007.t1.cds	ATCC64974_30070	SPB45367.1	['PF00010']	['Helix-loop-helix DNA-binding domain']	482.113	-0.620417	0.190847	-3.25085	0.0011506	0.00363369
g1208.t1.cds	ATCC64974_12080	SPB43562.1	['PF01066']	['CDP-alcohol phosphatidyltransferase']	287.58	-0.620333	0.169421	-3.66148	0.000250763	0.000920148
g8608.t1.cds	ATCC64974_81660	SPB50552.1			894.422	-0.619846	0.155989	-3.97365	7.07798e-05	0.000290996
g1520.t1.cds	ATCC64974_15200	SPB43874.1	['PF00069']	['Protein kinase domain']	672.441	-0.619731	0.162787	-3.807	0.000140665	0.000543905
g3828.t1.cds	ATCC64974_38280	SPB46191.1	['PF00169', 'PF08174']	['PH domain', 'Cell division protein anillin']	981.122	-0.618349	0.14364	-4.30486	1.67093e-05	7.72651e-05
g10378.t1.cds	ATCC64974_103780	SPB52774.1	['PF02149', 'PF12330', 'PF00069']	['Kinase associated domain 1', 'Haspin like kinase domain', 'Protein kinase domain']	1633.64	-0.61804	0.158056	-3.91025	9.22002e-05	0.000371279
g806.t1.cds	ATCC64974_4340	SPB42786.1	['PF13865', 'PF00076']	['C-terminal duplication domain of Friend of PRMT1', 'RNA recognition motif. (a.k.a. RRM, RBD, or RNP domain)']	1600.24	-0.617686	0.142121	-4.3462	1.38519e-05	6.48868e-05
g10963.t1.cds	ATCC64974_109630	SPB53363.1			248.744	-0.617593	0.200287	-3.08354	0.00204551	0.0060441
g4436.t1.cds	ATCC64974_44360	SPB46806.1	['PF11951']	['Fungal specific transcription factor domain']	90.4167	-0.617553	0.263608	-2.34269	0.0191451	0.0430285
g1732.t1.cds	ATCC64974_17320	SPB44086.1	['PF10183']	['ESSS subunit of NADH:ubiquinone oxidoreductase (complex I)']	241.508	-0.616336	0.178973	-3.44373	0.000573739	0.00195006
g7019.t1.cds	ATCC64974_70190	SPB49399.1	['PF01988']	['VIT family']	504.543	-0.616175	0.200222	-3.07745	0.00208777	0.00615211
g9707.t1.cds	ATCC64974_97070	SPB52101.1	['PF02538', 'PF01968', 'PF05378']	['Hydantoinase B/oxoprolinase', 'Hydantoinase/oxoprolinase', 'Hydantoinase/oxoprolinase N-terminal region']	1345.68	-0.616086	0.131695	-4.67812	2.89511e-06	1.52131e-05
g1992.t1.cds	ATCC64974_19920	SPB44346.1	['PF00149', 'PF16891']	['Calcineurin-like phosphoesterase', 'Serine-threonine protein phosphatase N-terminal domain']	1063.62	-0.615928	0.177101	-3.47783	0.000505483	0.00174067
g9214.t1.cds	ATCC64974_92140	SPB51604.1	['PF00632']	['HECT-domain (ubiquitin-transferase)']	3534.05	-0.615725	0.142644	-4.31651	1.58516e-05	7.35513e-05
g4054.t1.cds	ATCC64974_40540	SPB46421.1			146.529	-0.61531	0.211516	-2.90905	0.00362527	0.0100797
g7644.t1.cds	ATCC64974_83290	SPB50715.1	['PF04366']	['Las17-binding protein actin regulator']	1453.13	-0.615262	0.177807	-3.46029	0.000539601	0.00184157
g7318.t1.cds	ATCC64974_73180	SPB49699.1	['PF06212']	['GRIM-19 protein']	318.625	-0.615232	0.170572	-3.60687	0.000309917	0.00111446
g5286.t1.cds	ATCC64974_52860	SPB47658.1	['PF01268', 'PF00763', 'PF02882']	['Formate--tetrahydrofolate ligase', 'Tetrahydrofolate dehydrogenase/cyclohydrolase, catalytic domain', 'Tetrahydrofolate dehydrogenase/cyclohydrolase, NAD(P)-binding domain']	1212.58	-0.614477	0.149081	-4.12175	3.76e-05	0.000163494
g1430.t1.cds	ATCC64974_14300	SPB43784.1			80.0815	-0.614128	0.262986	-2.33521	0.0195324	0.0437988
g3853.t1.cds	ATCC64974_38530	SPB46216.1	['PF00226', 'PF00684', 'PF01556']	['DnaJ domain', 'DnaJ central domain', 'DnaJ C terminal domain']	395.275	-0.614	0.166957	-3.67759	0.000235452	0.000867507
g3028.t1.cds	ATCC64974_30280	SPB45388.1	['PF00072', 'PF00069', 'PF00069']	['Response regulator receiver domain', 'Protein kinase domain', 'Protein kinase domain']	2757.49	-0.613864	0.196054	-3.1311	0.00174153	0.0052538
g8818.t1.cds	ATCC64974_88180	SPB51207.1	['PF00722']	['Glycosyl hydrolases family 16']	164.156	-0.613419	0.211032	-2.90676	0.00365192	0.0101486
g11017.t1.cds	ATCC64974_110170	SPB53417.1	['PF00638']	['RanBP1 domain']	765.81	-0.613148	0.142348	-4.30739	1.65193e-05	7.64195e-05
g10234.t1.cds	ATCC64974_102340	SPB52628.1			301.997	-0.612958	0.227994	-2.68848	0.00717787	0.0183018
g2735.t1.cds	ATCC64974_27350	SPB45094.1	['PF08568']	['Uncharacterised protein family, YAP/Alf4/glomulin']	257.576	-0.61286	0.184876	-3.31498	0.000916492	0.00296999
g3039.t1.cds	ATCC64974_30390	SPB45399.1	['PF00780', 'PF00621', 'PF15405']	['CNH domain', 'RhoGEF domain', 'Pleckstrin homology domain']	1555.67	-0.612205	0.168289	-3.63781	0.000274967	0.00100079
g3044.t1.cds	ATCC64974_30440	SPB45404.1			195.049	-0.610787	0.207534	-2.94307	0.00324974	0.00917274
g5535.t1.cds	ATCC64974_55350	SPB47910.1	['PF00004', 'PF08740']	['ATPase family associated with various cellular activities (AAA)', 'BCS1 N terminal']	475.908	-0.610752	0.159293	-3.83416	0.000125996	0.0004923
g10794.t1.cds	ATCC64974_107940	SPB53192.1	['PF16035']	['Chalcone isomerase like']	177.077	-0.610355	0.205316	-2.97275	0.0029514	0.00839656
g1990.t1.cds	ATCC64974_19900	SPB44344.1	['PF11815', 'PF01734']	['Domain of unknown function (DUF3336)', 'Patatin-like phospholipase']	302.259	-0.609903	0.189528	-3.21801	0.00129085	0.00401665
g1882.t1.cds	ATCC64974_18820	SPB44236.1	['PF00091', 'PF03953']	['Tubulin/FtsZ family, GTPase domain', 'Tubulin C-terminal domain']	2036.79	-0.609518	0.128925	-4.7277	2.27074e-06	1.21572e-05
g10233.t1.cds	ATCC64974_102330	SPB52627.1	['PF11754', 'PF11754']	['Velvet factor', 'Velvet factor']	603.392	-0.608747	0.178105	-3.41791	0.000631041	0.0021254
g10883.t1.cds	ATCC64974_108830	SPB53281.1	['PF00176', 'PF12054', 'PF00271']	['SNF2 family N-terminal domain', 'Domain of unknown function (DUF3535)', 'Helicase conserved C-terminal domain']	2558.77	-0.608703	0.193561	-3.14476	0.00166222	0.00503568
g8177.t1.cds	ATCC64974_77350	SPB50120.1	['PF00635']	['MSP (Major sperm protein) domain']	473.548	-0.608196	0.214662	-2.83327	0.0046074	0.0123921
g5318.t1.cds	ATCC64974_53180	SPB47690.1	['PF13344', 'PF13242']	['Haloacid dehalogenase-like hydrolase', 'HAD-hyrolase-like']	79.7636	-0.608154	0.266363	-2.28318	0.0224197	0.0494669
g2839.t1.cds	ATCC64974_28390	SPB45198.1	['PF03453', 'PF03454', 'PF00994', 'PF00994']	['MoeA N-terminal region (domain I and II)', 'MoeA C-terminal region (domain IV)', 'Probable molybdopterin binding domain', 'Probable molybdopterin binding domain']	332.406	-0.607887	0.209215	-2.90556	0.00366596	0.0101824
g6130.t1.cds	ATCC64974_60860	SPB48463.1	['PF00173', 'PF08766', 'PF03142', 'PF00063']	['Cytochrome b5-like Heme/Steroid binding domain', 'DEK C terminal domain', 'Chitin synthase', 'Myosin head (motor domain)']	5953.46	-0.607374	0.160907	-3.77469	0.000160208	0.000613535
g10684.t1.cds	ATCC64974_106840	SPB53082.1	['PF00244']	['14-3-3 protein']	1666.61	-0.607317	0.151749	-4.00211	6.27807e-05	0.000260893
g1826.t1.cds	ATCC64974_18260	SPB44180.1	['PF04666']	['N-Acetylglucosaminyltransferase-IV (GnT-IV) conserved region']	841.132	-0.607009	0.171656	-3.5362	0.000405925	0.00142642
g3393.t1.cds	ATCC64974_33930	SPB45753.1			1398.11	-0.606754	0.182916	-3.31711	0.000909527	0.00295097
g7000.t1.cds	ATCC64974_70000	SPB49380.1	['PF00352', 'PF00352']	['Transcription factor TFIID (or TATA-binding protein, TBP)', 'Transcription factor TFIID (or TATA-binding protein, TBP)']	1281.3	-0.606671	0.263763	-2.30006	0.0214448	0.0475337
g10097.t1.cds	ATCC64974_100970	SPB52491.1	['PF03901']	['Alg9-like mannosyltransferase family']	399.307	-0.605897	0.15644	-3.87304	0.000107485	0.000427341
g1923.t1.cds	ATCC64974_19230	SPB44277.1	['PF01182']	['Glucosamine-6-phosphate isomerases/6-phosphogluconolactonase']	584.113	-0.60588	0.145397	-4.16708	3.08523e-05	0.000136017
g1988.t1.cds	ATCC64974_19880	SPB44342.1	['PF07647']	['SAM domain (Sterile alpha motif)']	1009.69	-0.605724	0.209164	-2.89592	0.00378044	0.0104492
g3894.t1.cds	ATCC64974_38940	SPB46257.1	['PF00069']	['Protein kinase domain']	667.828	-0.605542	0.150857	-4.01402	5.96932e-05	0.000249311
g5226.t1.cds	ATCC64974_52260	SPB47598.1	['PF00230']	['Major intrinsic protein']	217.153	-0.605144	0.213245	-2.83779	0.00454278	0.0122396
g202.t1.cds	ATCC64974_9540	SPB43308.1	['PF03114', 'PF00018']	['BAR domain', 'SH3 domain']	990.959	-0.60446	0.216926	-2.78648	0.00532842	0.0140442
g9824.t1.cds	ATCC64974_98240	SPB52218.1	['PF00626', 'PF04815', 'PF04810', 'PF08033', 'PF04811']	['Gelsolin repeat', 'Sec23/Sec24 helical domain', 'Sec23/Sec24 zinc finger', 'Sec23/Sec24 beta-sandwich domain', 'Sec23/Sec24 trunk domain']	1239.26	-0.604172	0.132693	-4.55317	5.28447e-06	2.66896e-05
g8665.t1.cds	ATCC64974_82230	SPB50609.1			170.216	-0.603829	0.209895	-2.87681	0.00401715	0.0110132
g8227.t1.cds	ATCC64974_77850	SPB50170.1	['PF11470', 'PF00789']	['TUG ubiquitin-like domain', 'UBX domain']	103.902	-0.602019	0.261153	-2.30523	0.0211537	0.0469366
g10606.t1.cds	ATCC64974_106060	SPB53004.1	['PF02194', 'PF08628', 'PF00787', 'PF00615']	['PXA domain', 'Sorting nexin C terminal', 'PX domain', 'Regulator of G protein signaling domain']	372.066	-0.601317	0.193219	-3.11209	0.00185766	0.00554836
g10150.t1.cds	ATCC64974_101500	SPB52544.1	['PF04733']	['Coatomer epsilon subunit']	222.663	-0.601121	0.20714	-2.90201	0.00370777	0.0102932
[truncated: 2,473 more rows]

## Sheet: N402_MFS
Gene ID	Gene Locus tag	Protein ID	PFAM IDs	PFAM descriptions	N402_citrate_vs_glucose
					baseMean	log2(fold change)	lfcSE	stat	pvalue	padj	TMHs
g6544.t1.cds	ATCC64974_65440	SPB48923.1	['PF07690']	['Major Facilitator Superfamily']	3744.04	-6.77652	0.17796	-38.0789	0	0	12
g7407.t1.cds	ATCC64974_85340	SPB50921.1	['PF07690']	['Major Facilitator Superfamily']	51.3367	-5.57336	0.697709	-7.98809	1.37047e-15	2.02251e-14	12
g4402.t1.cds	ATCC64974_44020	SPB46772.1	['PF07690']	['Major Facilitator Superfamily']	315.278	-5.05248	0.258119	-19.5742	2.56705e-85	5.03515e-83	10
g2855.t1.cds	ATCC64974_28550	SPB45214.1	['PF07690']	['Major Facilitator Superfamily']	47.0591	-4.93935	0.66513	-7.42614	1.11814e-13	1.38969e-12	12
g4389.t1.cds	ATCC64974_43890	SPB46759.1	['PF07690']	['Major Facilitator Superfamily']	39.3656	-4.82174	0.5892	-8.18354	2.75622e-16	4.29063e-15	8
g856.t1.cds	ATCC64974_4840	SPB42837.1	['PF07690']	['Major Facilitator Superfamily']	74.5251	-4.76653	0.476913	-9.99454	1.61035e-23	3.96631e-22	12
g2591.t1.cds	ATCC64974_25910	SPB44949.1	['PF07690']	['Major Facilitator Superfamily']	447.376	-4.49003	0.305813	-14.6822	8.37839e-49	5.83136e-47	12
g2971.t1.cds	ATCC64974_29710	SPB45330.1	['PF07690']	['Major Facilitator Superfamily']	36.4933	-4.19903	0.537592	-7.8108	5.68256e-15	7.96149e-14	11
g2616.t1.cds	ATCC64974_26160	SPB44974.1	['PF07690']	['Major Facilitator Superfamily']	49.4325	-3.83567	0.423481	-9.05749	1.33483e-19	2.59931e-18	12
g7409.t1.cds	ATCC64974_85360	SPB50923.1	['PF07690']	['Major Facilitator Superfamily']	202.146	-3.82321	0.362937	-10.5341	6.01606e-26	1.67704e-24	11
g467.t1.cds	ATCC64974_950	SPB42446.1	['PF07690']	['Major Facilitator Superfamily']	208.698	-3.74838	0.446006	-8.40434	4.30287e-17	7.00141e-16	14
g2691.t1.cds	ATCC64974_26910	SPB45050.1	['PF07690']	['Major Facilitator Superfamily']	467.012	-3.51106	0.204743	-17.1486	6.44033e-66	8.07888e-64	9
g9326.t1.cds	ATCC64974_93260	SPB51716.1	['PF07690']	['Major Facilitator Superfamily']	5.68364	-3.2956	1.21579	-2.71067	0.0067147	0.017276	12
g7271.t1.cds	ATCC64974_72710	SPB49652.1	['PF07690']	['Major Facilitator Superfamily']	906.504	-3.21742	0.198798	-16.1844	6.49605e-59	6.20172e-57	12
g2178.t1.cds	ATCC64974_21780	SPB44533.1	['PF07690']	['Major Facilitator Superfamily']	42.4964	-3.17785	0.43814	-7.25305	4.07497e-13	4.82556e-12	9
g10581.t1.cds	ATCC64974_105810	SPB52979.1	['PF07690']	['Major Facilitator Superfamily']	461.297	-3.12371	0.173295	-18.0254	1.23081e-72	1.79431e-70	10
g7204.t1.cds	ATCC64974_72040	SPB49585.1	['PF07690']	['Major Facilitator Superfamily']	73.2756	-3.03869	0.349162	-8.70281	3.23754e-18	5.70696e-17	9
g313.t1.cds	ATCC64974_10650	SPB43419.1	['PF07690']	['Major Facilitator Superfamily']	33.4279	-3.03831	0.474412	-6.40437	1.50988e-10	1.36764e-09	13
g1087.t1.cds	ATCC64974_7150	SPB43068.1	['PF07690']	['Major Facilitator Superfamily']	926.127	-2.98636	0.202612	-14.7393	3.60495e-49	2.54184e-47	13
g7161.t1.cds	ATCC64974_71610	SPB49542.1	['PF07690']	['Major Facilitator Superfamily']	83.0999	-2.73817	0.364165	-7.51904	5.51795e-14	7.09507e-13	12
g5944.t1.cds	ATCC64974_59000	SPB48275.1	['PF07690']	['Major Facilitator Superfamily']	6.31944	-2.71588	0.973458	-2.78993	0.00527188	0.0139224	10
g3599.t1.cds	ATCC64974_35990	SPB45962.1	['PF07690']	['Major Facilitator Superfamily']	9.11653	-2.66385	0.852404	-3.12511	0.0017774	0.00534708	14
g9932.t1.cds	ATCC64974_99320	SPB52326.1	['PF07690']	['Major Facilitator Superfamily']	49.885	-2.61403	0.360212	-7.25691	3.96034e-13	4.69497e-12	10
g10101.t1.cds	ATCC64974_101010	SPB52495.1	['PF07690']	['Major Facilitator Superfamily']	645.834	-2.51474	0.223441	-11.2546	2.19789e-29	7.2289e-28	12
g7205.t1.cds	ATCC64974_72050	SPB49586.1	['PF07690']	['Major Facilitator Superfamily']	87.0372	-2.49176	0.555468	-4.48588	7.26146e-06	3.57212e-05	12
g4398.t1.cds	ATCC64974_43980	SPB46768.1	['PF07690']	['Major Facilitator Superfamily']	478.061	-2.4797	0.16808	-14.7531	2.93814e-49	2.08531e-47	10
g2158.t1.cds	ATCC64974_21580	SPB44513.1	['PF07690']	['Major Facilitator Superfamily']	13.6836	-2.46069	0.788418	-3.12104	0.00180211	0.00541086	14
g1416.t1.cds	ATCC64974_14160	SPB43770.1	['PF07690']	['Major Facilitator Superfamily']	14.4179	-2.41783	0.767972	-3.14833	0.00164205	0.00498297	12
g5781.t1.cds	ATCC64974_57810	SPB48156.1	['PF07690']	['Major Facilitator Superfamily']	69.8537	-2.32884	0.341838	-6.81271	9.57764e-12	9.88743e-11	12
g7457.t1.cds	ATCC64974_85840	SPB50972.1	['PF07690']	['Major Facilitator Superfamily']	276.907	-2.24957	0.393134	-5.72213	1.05194e-08	7.5807e-08	12
g6695.t1.cds	ATCC64974_66950	SPB49074.1	['PF07690']	['Major Facilitator Superfamily']	395.723	-2.21519	0.199871	-11.0831	1.51548e-28	4.76646e-27	12
g3844.t1.cds	ATCC64974_38440	SPB46207.1	['PF07690']	['Major Facilitator Superfamily']	584.76	-2.19362	0.257223	-8.52811	1.48761e-17	2.48812e-16	10
g4456.t1.cds	ATCC64974_44560	SPB46826.1	['PF07690']	['Major Facilitator Superfamily']	10.7608	-2.13494	0.694535	-3.07391	0.00211272	0.00622053	11
g7193.t1.cds	ATCC64974_71930	SPB49574.1	['PF07690']	['Major Facilitator Superfamily']	53.3088	-2.08561	0.400355	-5.20939	1.89464e-07	1.1673e-06	10
g10980.t1.cds	ATCC64974_109800	SPB53380.1	['PF07690']	['Major Facilitator Superfamily']	554.078	-2.04377	0.238302	-8.57641	9.78839e-18	1.67084e-16	14
g4733.t1.cds	ATCC64974_47330	SPB47104.1	['PF07690']	['Major Facilitator Superfamily']	166.943	-1.99476	0.223515	-8.92447	4.47823e-19	8.446e-18	12
g3421.t1.cds	ATCC64974_34210	SPB45781.1	['PF07690']	['Major Facilitator Superfamily']	125.274	-1.99444	0.86593	-2.30323	0.0212658	0.047166	11
g938.t1.cds	ATCC64974_5660	SPB42919.1	['PF07690']	['Major Facilitator Superfamily']	125.403	-1.97436	0.29487	-6.69568	2.14672e-11	2.13642e-10	12
g10804.t1.cds	ATCC64974_108040	SPB53202.1	['PF07690']	['Major Facilitator Superfamily']	18.8086	-1.9422	0.626909	-3.09805	0.00194797	0.00578438	12
g7661.t1.cds	ATCC64974_83460	SPB50732.1	['PF07690']	['Major Facilitator Superfamily']	81.5465	-1.93566	0.34392	-5.62823	1.82064e-08	1.27871e-07	10
g7221.t1.cds	ATCC64974_72210	SPB49602.1	['PF07690']	['Major Facilitator Superfamily']	209.265	-1.91559	0.276857	-6.91906	4.54659e-12	4.89019e-11	10
g4031.t1.cds	ATCC64974_40310	SPB46398.1	['PF07690']	['Major Facilitator Superfamily']	11.7933	-1.859	0.748889	-2.48235	0.013052	0.0308647	7
g1972.t1.cds	ATCC64974_19720	SPB44326.1	['PF07690']	['Major Facilitator Superfamily']	148.358	-1.85167	0.398967	-4.64118	3.4643e-06	1.79591e-05	12
g6501.t1.cds	ATCC64974_65010	SPB48880.1	['PF07690']	['Major Facilitator Superfamily']	678.454	-1.76066	0.154496	-11.3962	4.36894e-30	1.48682e-28	12
g4058.t1.cds	ATCC64974_40580	SPB46425.1	['PF07690']	['Major Facilitator Superfamily']	18.7496	-1.69918	0.536848	-3.16511	0.00155022	0.00473224	11
g4778.t1.cds	ATCC64974_47780	SPB47149.1	['PF07690']	['Major Facilitator Superfamily']	854.829	-1.69158	0.139341	-12.1398	6.49885e-34	2.58707e-32	12
g9403.t1.cds	ATCC64974_94030	SPB51793.1	['PF07690']	['Major Facilitator Superfamily']	16.9083	-1.58917	0.6305	-2.52049	0.0117193	0.0280514	12
g1442.t1.cds	ATCC64974_14420	SPB43796.1	['PF07690']	['Major Facilitator Superfamily']	21.1537	-1.51588	0.503456	-3.01094	0.00260442	0.00751443	13
g2637.t1.cds	ATCC64974_26370	SPB44995.1	['PF07690']	['Major Facilitator Superfamily']	174.871	-1.48231	0.211845	-6.99718	2.61172e-12	2.87503e-11	12
g10354.t1.cds	ATCC64974_103540	SPB52749.1	['PF07690']	['Major Facilitator Superfamily']	290.546	-1.42802	0.270567	-5.27787	1.30692e-07	8.24505e-07	13
g3557.t1.cds	ATCC64974_35570	SPB45920.1	['PF07690']	['Major Facilitator Superfamily']	203.79	-1.39532	0.255261	-5.46626	4.59617e-08	3.08547e-07	12
g10342.t1.cds	ATCC64974_103420	SPB52736.1	['PF07690']	['Major Facilitator Superfamily']	93.9212	-1.37866	0.260019	-5.30214	1.14455e-07	7.276e-07	12
g7240.t1.cds	ATCC64974_72400	SPB49621.1	['PF07690']	['Major Facilitator Superfamily']	79.7018	-1.36653	0.309966	-4.40865	1.04016e-05	4.97176e-05	11
g10532.t1.cds	ATCC64974_105320	SPB52930.1	['PF07690']	['Major Facilitator Superfamily']	44.4925	-1.36604	0.354441	-3.85407	0.000116168	0.00045805	12
g8392.t1.cds	ATCC64974_79500	SPB50335.1	['PF07690']	['Major Facilitator Superfamily']	61.0776	-1.36151	0.322069	-4.22738	2.36429e-05	0.000106408	12
g279.t1.cds	ATCC64974_10310	SPB43385.1	['PF07690']	['Major Facilitator Superfamily']	51.7009	-1.35083	0.484084	-2.79048	0.00526301	0.0139024	12
g3057.t1.cds	ATCC64974_30570	SPB45417.1	['PF07690']	['Major Facilitator Superfamily']	348.237	-1.28979	0.176553	-7.30538	2.76487e-13	3.32054e-12	10
g10196.t1.cds	ATCC64974_101960	SPB52590.1	['PF07690']	['Major Facilitator Superfamily']	276.225	-1.27741	0.270529	-4.72188	2.33669e-06	1.24855e-05	12
g1867.t1.cds	ATCC64974_18670	SPB44221.1	['PF07690']	['Major Facilitator Superfamily']	216.329	-1.27594	0.357913	-3.56494	0.000363946	0.00128983	12
g4940.t1.cds	ATCC64974_49400	SPB47312.1	['PF07690']	['Major Facilitator Superfamily']	25.1879	-1.27326	0.47616	-2.67402	0.00749488	0.0189577	10
g3376.t1.cds	ATCC64974_33760	SPB45736.1	['PF07690']	['Major Facilitator Superfamily']	101.785	-1.24852	0.345017	-3.61871	0.000296071	0.00106895	12
g11102.t1.cds	ATCC64974_111020	SPB53502.1	['PF07690']	['Major Facilitator Superfamily']	291.868	-1.24258	0.229986	-5.40283	6.5597e-08	4.31763e-07	10
g3720.t1.cds	ATCC64974_37200	SPB46083.1	['PF07690']	['Major Facilitator Superfamily']	31.1335	-1.23177	0.466564	-2.64008	0.00828859	0.0207176	12
g4971.t1.cds	ATCC64974_49710	SPB47343.1	['PF07690']	['Major Facilitator Superfamily']	307.707	-1.23013	0.182504	-6.74028	1.58083e-11	1.59235e-10	12
g685.t1.cds	ATCC64974_3130	SPB42665.1	['PF07690']	['Major Facilitator Superfamily']	264.586	-1.18897	0.190101	-6.2544	3.99055e-10	3.43576e-09	10
g5528.t1.cds	ATCC64974_55280	SPB47903.1	['PF07690']	['Major Facilitator Superfamily']	60.0165	-1.18577	0.312161	-3.7986	0.000145516	0.000561178	12
g6158.t1.cds	ATCC64974_61140	SPB48492.1	['PF07690']	['Major Facilitator Superfamily']	51.9715	-1.14506	0.347934	-3.29102	0.000998261	0.00320513	13
g4126.t1.cds	ATCC64974_41260	SPB46496.1	['PF07690']	['Major Facilitator Superfamily']	153.834	-1.13445	0.414677	-2.73575	0.00622379	0.0161245	12
g6397.t1.cds	ATCC64974_63970	SPB48775.1	['PF07690']	['Major Facilitator Superfamily']	363.719	-1.1213	0.160282	-6.99578	2.63784e-12	2.89787e-11	12
g2471.t1.cds	ATCC64974_24710	SPB44827.1	['PF07690']	['Major Facilitator Superfamily']	400.487	-1.10252	0.182165	-6.05231	1.42782e-09	1.1564e-08	13
g4124.t1.cds	ATCC64974_41240	SPB46494.1	['PF07690']	['Major Facilitator Superfamily']	192.829	-1.08018	0.346373	-3.11853	0.00181755	0.0054518	12
g6042.t1.cds	ATCC64974_59980	SPB48375.1	['PF07690']	['Major Facilitator Superfamily']	461.564	-1.06245	0.170658	-6.22564	4.79587e-10	4.09319e-09	11
g2406.t1.cds	ATCC64974_24060	SPB44761.1	['PF07690']	['Major Facilitator Superfamily']	40.5732	-1.03806	0.406303	-2.55488	0.0106225	0.025821	10
g10089.t1.cds	ATCC64974_100890	SPB52483.1	['PF07690']	['Major Facilitator Superfamily']	529.901	-1.00221	0.266861	-3.75555	0.000172963	0.000657249	11
g1762.t1.cds	ATCC64974_17620	SPB44116.1	['PF07690']	['Major Facilitator Superfamily']	274.055	-0.999276	0.197678	-5.05506	4.30255e-07	2.51713e-06	12
g9134.t1.cds	ATCC64974_91340	SPB51523.1	['PF07690']	['Major Facilitator Superfamily']	39.8388	-0.983006	0.362365	-2.71275	0.00667276	0.0171845	13
g6369.t1.cds	ATCC64974_63690	SPB48747.1	['PF07690']	['Major Facilitator Superfamily']	45.0492	-0.967936	0.357358	-2.70858	0.00675709	0.0173726	11
g9659.t1.cds	ATCC64974_96590	SPB52053.1	['PF07690']	['Major Facilitator Superfamily']	118.608	-0.964286	0.251439	-3.83507	0.000125529	0.000490654	12
g6059.t1.cds	ATCC64974_60150	SPB48392.1	['PF07690']	['Major Facilitator Superfamily']	798.628	-0.833188	0.249032	-3.34571	0.000820722	0.00269187	7
g2328.t1.cds	ATCC64974_23280	SPB44683.1	['PF07690', 'PF07690']	['Major Facilitator Superfamily', 'Major Facilitator Superfamily']	895.344	-0.801716	0.134158	-5.97591	2.28807e-09	1.80305e-08	10
g6633.t1.cds	ATCC64974_66330	SPB49012.1	['PF07690']	['Major Facilitator Superfamily']	2000.69	-0.799011	0.171597	-4.65633	3.21897e-06	1.6776e-05	12
g3987.t1.cds	ATCC64974_39870	SPB46354.1	['PF07690']	['Major Facilitator Superfamily']	230.002	-0.760269	0.187457	-4.05569	4.9987e-05	0.000212224	11
g7615.t1.cds	ATCC64974_83000	SPB50686.1	['PF07690']	['Major Facilitator Superfamily']	4299.49	-0.670652	0.173251	-3.87098	0.000108399	0.000430403	13
g1582.t1.cds	ATCC64974_15820	SPB43936.1	['PF07690']	['Major Facilitator Superfamily']	316.905	-0.570439	0.180619	-3.15824	0.00158724	0.00483568	10
g7555.t1.cds	ATCC64974_82400	SPB50626.1	['PF07690']	['Major Facilitator Superfamily']	4107.59	-0.554107	0.186955	-2.96386	0.00303804	0.00860898	12
g4359.t1.cds	ATCC64974_43590	SPB46729.1	['PF07690']	['Major Facilitator Superfamily']	441.369	-0.508262	0.200983	-2.52888	0.0114426	0.0275145	11
g1231.t1.cds	ATCC64974_12310	SPB43585.1	['PF07690']	['Major Facilitator Superfamily']	325.082	0.561025	0.17545	3.19763	0.00138562	0.00428803	11
g11083.t1.cds	ATCC64974_110830	SPB53483.1	['PF07690']	['Major Facilitator Superfamily']	521.174	0.577635	0.17965	3.21533	0.00130293	0.00405102	12
g11149.t1.cds	ATCC64974_111490	SPB53549.1	['PF07690']	['Major Facilitator Superfamily']	151.12	0.710111	0.293508	2.41939	0.0155464	0.0358517	14
g277.t1.cds	ATCC64974_10290	SPB43383.1	['PF07690']	['Major Facilitator Superfamily']	124.962	0.864352	0.247955	3.48592	0.000490455	0.00169313	11
g8492.t1.cds	ATCC64974_80500	SPB50435.1	['PF07690']	['Major Facilitator Superfamily']	133.078	0.897476	0.292354	3.06983	0.00214182	0.00629591	11
g1187.t1.cds	ATCC64974_11870	SPB43541.1	['PF07690']	['Major Facilitator Superfamily']	34.6411	0.972487	0.407344	2.38739	0.0169687	0.0386852	12
g1729.t1.cds	ATCC64974_17290	SPB44083.1	['PF07690']	['Major Facilitator Superfamily']	162.13	1.00434	0.217143	4.62525	3.74142e-06	1.93029e-05	11
g8311.t1.cds	ATCC64974_78690	SPB50254.1	['PF07690']	['Major Facilitator Superfamily']	51.2365	1.1119	0.369197	3.01167	0.00259816	0.00750239	11
g1727.t1.cds	ATCC64974_17270	SPB44081.1	['PF07690']	['Major Facilitator Superfamily']	36.1128	1.11214	0.48503	2.29293	0.0218523	0.0483673	9
g1629.t1.cds	ATCC64974_16290	SPB43983.1	['PF07690']	['Major Facilitator Superfamily']	159.326	1.11987	0.23237	4.81936	1.4402e-06	7.87474e-06	12
g11045.t1.cds	ATCC64974_110450	SPB53445.1	['PF07690']	['Major Facilitator Superfamily']	38.7218	1.22395	0.406168	3.01341	0.00258328	0.00746941	12
g2622.t1.cds	ATCC64974_26220	SPB44980.1	['PF07690']	['Major Facilitator Superfamily']	240.404	1.22406	0.232978	5.25395	1.48871e-07	9.29947e-07	10
g9552.t1.cds	ATCC64974_95520	SPB51945.1	['PF07690']	['Major Facilitator Superfamily']	214.134	1.22426	0.295775	4.13914	3.48608e-05	0.000152135	12
g9826.t1.cds	ATCC64974_98260	SPB52220.1	['PF07690']	['Major Facilitator Superfamily']	22.5657	1.26567	0.540708	2.34076	0.0192445	0.0432071	12
g11095.t1.cds	ATCC64974_110950	SPB53495.1	['PF07690']	['Major Facilitator Superfamily']	63.3378	1.27046	0.320374	3.96555	7.32276e-05	0.000300006	12
g2130.t1.cds	ATCC64974_21300	SPB44485.1	['PF07690']	['Major Facilitator Superfamily']	829.131	1.35849	0.207201	6.55641	5.51184e-11	5.25745e-10	12
g346.t1.cds	ATCC64974_10980	SPB43452.1	['PF07690']	['Major Facilitator Superfamily']	118.455	1.49083	0.315543	4.72466	2.30504e-06	1.23286e-05	12
g1139.t1.cds	ATCC64974_11390	SPB43493.1	['PF07690']	['Major Facilitator Superfamily']	61.7492	1.64032	0.3552	4.61802	3.87415e-06	1.99401e-05	14
g11174.t1.cds	ATCC64974_111740	SPB53574.1	['PF07690']	['Major Facilitator Superfamily']	15.5138	1.66129	0.708469	2.34489	0.0190325	0.0428381	12
g1403.t1.cds	ATCC64974_14030	SPB43757.1	['PF07690']	['Major Facilitator Superfamily']	15.6949	1.72494	0.707992	2.43639	0.0148349	0.0344688	11
g8730.t1.cds	ATCC64974_87300	SPB51119.1	['PF07690']	['Major Facilitator Superfamily']	36.0745	1.74245	0.482865	3.60856	0.000307906	0.00110834	12
g433.t1.cds	ATCC64974_610	SPB42412.1	['PF07690']	['Major Facilitator Superfamily']	441.472	1.75908	0.218478	8.05149	8.17889e-16	1.23232e-14	11
g5877.t1.cds	ATCC64974_58770	SPB48252.1	['PF07690']	['Major Facilitator Superfamily']	69.9081	1.82627	0.36923	4.94615	7.56939e-07	4.28429e-06	10
g5245.t1.cds	ATCC64974_52450	SPB47617.1	['PF07690']	['Major Facilitator Superfamily']	10.4178	1.83792	0.774055	2.3744	0.0175774	0.0398874	12
g8341.t1.cds	ATCC64974_78990	SPB50284.1	['PF07690']	['Major Facilitator Superfamily']	40.3051	1.84586	0.43754	4.21872	2.45698e-05	0.000110303	10
g4272.t1.cds	ATCC64974_42720	SPB46642.1	['PF07690']	['Major Facilitator Superfamily']	171.275	1.8762	0.234421	8.00357	1.20862e-15	1.80091e-14	11
g6229.t1.cds	ATCC64974_61850	SPB48563.1	['PF07690']	['Major Facilitator Superfamily']	127.489	1.90678	0.347085	5.49371	3.93587e-08	2.66542e-07	12
g6704.t1.cds	ATCC64974_67040	SPB49083.1	['PF07690']	['Major Facilitator Superfamily']	122.731	1.96731	0.272348	7.22352	5.06595e-13	5.94685e-12	14
g4310.t1.cds	ATCC64974_43100	SPB46680.1	['PF07690']	['Major Facilitator Superfamily']	34.4825	1.99284	0.473882	4.20535	2.60677e-05	0.000116446	14
g1027.t1.cds	ATCC64974_6550	SPB43008.1	['PF07690']	['Major Facilitator Superfamily']	17.9122	2.0782	0.610134	3.40614	0.000658884	0.00220815	12
g7543.t1.cds	ATCC64974_86700	SPB51058.1	['PF07690']	['Major Facilitator Superfamily']	216.323	2.08071	0.276438	7.52684	5.19837e-14	6.69213e-13	8
g2202.t1.cds	ATCC64974_22020	SPB44557.1	['PF07690']	['Major Facilitator Superfamily']	13.2699	2.10796	0.72158	2.92131	0.00348563	0.00973665	12
g644.t1.cds	ATCC64974_2720	SPB42624.1	['PF07690']	['Major Facilitator Superfamily']	96.0364	2.21161	0.307809	7.18499	6.72098e-13	7.82156e-12	12
g744.t1.cds	ATCC64974_3720	SPB42724.1	['PF07690']	['Major Facilitator Superfamily']	16.7215	2.22615	0.720664	3.08903	0.00200812	0.00594665	12
g7225.t1.cds	ATCC64974_72250	SPB49606.1	['PF07690']	['Major Facilitator Superfamily']	85.11	2.2393	0.445167	5.03025	4.89851e-07	2.84114e-06	8
g8997.t1.cds	ATCC64974_89970	SPB51386.1	['PF07690']	['Major Facilitator Superfamily']	14.9949	2.29059	0.705575	3.24642	0.00116868	0.00368431	8
g2528.t1.cds	ATCC64974_25280	SPB44885.1	['PF07690']	['Major Facilitator Superfamily']	8.7077	2.34483	0.894438	2.62157	0.00875262	0.0217365	10
g2211.t1.cds	ATCC64974_22110	SPB44566.1	['PF07690']	['Major Facilitator Superfamily']	24.8104	2.36838	0.555702	4.26195	2.02648e-05	9.22822e-05	14
g10682.t1.cds	ATCC64974_106820	SPB53080.1	['PF07690']	['Major Facilitator Superfamily']	101.673	2.38432	0.32916	7.24366	4.36729e-13	5.16038e-12	11
g4317.t1.cds	ATCC64974_43170	SPB46687.1	['PF07690']	['Major Facilitator Superfamily']	654.777	2.38763	0.188971	12.6349	1.35637e-36	5.85301e-35	13
g9998.t1.cds	ATCC64974_99980	SPB52392.1	['PF07690']	['Major Facilitator Superfamily']	115.878	2.41669	0.402681	6.0015	1.95503e-09	1.55423e-08	10
g9200.t1.cds	ATCC64974_92000	SPB51590.1	['PF07690']	['Major Facilitator Superfamily']	381.903	2.44556	0.202338	12.0865	1.24466e-33	4.91847e-32	13
g7889.t1.cds	ATCC64974_74470	SPB49829.1	['PF07690']	['Major Facilitator Superfamily']	90.1724	2.46555	0.366827	6.7213	1.80105e-11	1.80574e-10	9
g4001.t1.cds	ATCC64974_40010	SPB46368.1	['PF07690']	['Major Facilitator Superfamily']	34.7176	2.50181	0.492341	5.08147	3.74531e-07	2.21273e-06	12
g6785.t1.cds	ATCC64974_67850	SPB49164.1	['PF07690']	['Major Facilitator Superfamily']	11.8851	2.52013	0.83543	3.01657	0.00255652	0.00740395	11
g242.t1.cds	ATCC64974_9940	SPB43348.1	['PF07690']	['Major Facilitator Superfamily']	23.2	2.65874	0.651935	4.07823	4.5379e-05	0.000194199	12
g9648.t1.cds	ATCC64974_96480	SPB52042.1	['PF07690']	['Major Facilitator Superfamily']	15.4903	2.71175	0.732649	3.7013	0.000214502	0.000798772	10
g10677.t1.cds	ATCC64974_106770	SPB53075.1	['PF07690']	['Major Facilitator Superfamily']	56.0958	2.73673	0.472619	5.79057	7.01489e-09	5.14807e-08	12
g2132.t1.cds	ATCC64974_21320	SPB44487.1	['PF07690']	['Major Facilitator Superfamily']	272.756	2.96852	0.273748	10.844	2.12948e-27	6.32861e-26	12
g4242.t1.cds	ATCC64974_42420	SPB46612.1	['PF07690']	['Major Facilitator Superfamily']	236.12	2.99359	0.256347	11.6779	1.65373e-31	5.90744e-30	11
g3698.t1.cds	ATCC64974_36980	SPB46061.1	['PF07690']	['Major Facilitator Superfamily']	442.39	3.10897	0.195273	15.9212	4.51877e-57	3.96329e-55	14
g1820.t1.cds	ATCC64974_18200	SPB44174.1	['PF07690']	['Major Facilitator Superfamily']	199.636	3.11079	0.282145	11.0255	2.87928e-28	8.92575e-27	11
g7158.t1.cds	ATCC64974_71580	SPB49539.1	['PF07690']	['Major Facilitator Superfamily']	41.9807	3.2039	0.505855	6.33363	2.39464e-10	2.12795e-09	14
g10141.t1.cds	ATCC64974_101410	SPB52535.1	['PF07690']	['Major Facilitator Superfamily']	610.714	3.33143	0.21345	15.6075	6.46799e-55	5.24637e-53	8
g6796.t1.cds	ATCC64974_67960	SPB49176.1	['PF07690']	['Major Facilitator Superfamily']	1075.2	3.3375	0.312674	10.6741	1.34617e-26	3.8318e-25	12
g1131.t1.cds	ATCC64974_11310	SPB43485.1	['PF07690']	['Major Facilitator Superfamily']	40.0138	3.35548	0.547418	6.12966	8.80682e-10	7.28589e-09	14
g6529.t1.cds	ATCC64974_65290	SPB48908.1	['PF07690']	['Major Facilitator Superfamily']	806.52	3.35693	0.196246	17.1057	1.34593e-65	1.63145e-63	10
g484.t1.cds	ATCC64974_1120	SPB42463.1	['PF07690']	['Major Facilitator Superfamily']	10.2479	3.47062	1.1268	3.08006	0.00206955	0.00610844	10
g2585.t1.cds	ATCC64974_25850	SPB44942.1	['PF07690']	['Major Facilitator Superfamily']	565.202	3.54099	0.255263	13.8719	9.37464e-44	5.43729e-42	12
g11068.t1.cds	ATCC64974_110680	SPB53468.1	['PF07690']	['Major Facilitator Superfamily']	51.9152	3.564	0.512687	6.95161	3.61149e-12	3.91565e-11	12
g6384.t1.cds	ATCC64974_63840	SPB48762.1	['PF07690']	['Major Facilitator Superfamily']	43.3219	3.63727	0.590371	6.16099	7.22905e-10	6.0596e-09	12
g11140.t1.cds	ATCC64974_111400	SPB53540.1	['PF07690']	['Major Facilitator Superfamily']	28.5526	3.6655	0.657988	5.57077	2.53619e-08	1.75725e-07	11
g1638.t1.cds	ATCC64974_16380	SPB43992.1	['PF07690']	['Major Facilitator Superfamily']	32.6446	3.66756	0.617932	5.93521	2.93463e-09	2.27761e-08	12
g5932.t1.cds	ATCC64974_58880	SPB48263.1	['PF07690']	['Major Facilitator Superfamily']	35.9602	3.68114	0.681737	5.39965	6.67723e-08	4.39231e-07	11
g7993.t1.cds	ATCC64974_75510	SPB49933.1	['PF07690']	['Major Facilitator Superfamily']	28.9451	3.72226	0.676766	5.50006	3.79659e-08	2.57919e-07	10
g8970.t1.cds	ATCC64974_89700	SPB51359.1	['PF07690']	['Major Facilitator Superfamily']	37.3997	3.85957	0.626906	6.15654	7.43523e-10	6.22275e-09	10
g8830.t1.cds	ATCC64974_88300	SPB51219.1	['PF07690']	['Major Facilitator Superfamily']	1272.34	3.97332	0.180527	22.0095	2.33342e-107	7.19226e-105	11
g3761.t1.cds	ATCC64974_37610	SPB46124.1	['PF07690']	['Major Facilitator Superfamily']	71.2235	4.11615	0.503684	8.17208	3.03106e-16	4.69815e-15	12
g7686.t1.cds	ATCC64974_83710	SPB50757.1	['PF07690']	['Major Facilitator Superfamily']	94.0073	4.24727	0.466387	9.10675	8.48848e-20	1.67717e-18	12
g3494.t1.cds	ATCC64974_34940	SPB45857.1	['PF07690']	['Major Facilitator Superfamily']	73.4733	4.41641	0.50263	8.7866	1.54159e-18	2.78104e-17	12
g5102.t1.cds	ATCC64974_51020	SPB47474.1	['PF07690']	['Major Facilitator Superfamily']	317.04	4.4684	0.426101	10.4867	9.94225e-26	2.72226e-24	10
g626.t1.cds	ATCC64974_2540	SPB42606.1	['PF07690']	['Major Facilitator Superfamily']	147.921	4.98126	0.466234	10.684	1.20921e-26	3.4602e-25	12
g3478.t1.cds	ATCC64974_34780	SPB45841.1	['PF07690']	['Major Facilitator Superfamily']	273.818	5.49429	0.418095	13.1412	1.91047e-39	8.96095e-38	14
g1172.t1.cds	ATCC64974_11720	SPB43526.1	['PF07690']	['Major Facilitator Superfamily']	125.818	6.36092	0.74291	8.56217	1.10764e-17	1.87292e-16	12
g3671.t1.cds	ATCC64974_36710	SPB46034.1	['PF07690']	['Major Facilitator Superfamily']	127.901	6.7019	0.780498	8.58669	8.9511e-18	1.53765e-16	10
g7588.t1.cds	ATCC64974_82730	SPB50659.1	['PF07690']	['Major Facilitator Superfamily']	257.273	6.71756	0.563551	11.9201	9.30497e-33	3.47343e-31	12
g4573.t1.cds	ATCC64974_45730	SPB46943.1	['PF07690']	['Major Facilitator Superfamily']	136.664	6.80844	0.770385	8.83771	9.77037e-19	1.78952e-17	12
g9269.t1.cds	ATCC64974_92690	SPB51659.1	['PF07690']	['Major Facilitator Superfamily']	1083.09	7.30504	1.18354	6.17218	6.73568e-10	5.66364e-09	11

## Sheet: ΔcitT_vs_N402_glucose
Gene ID	Gene Locus tag	Protein ID	PFAM IDs	PFAM descriptions	ΔcitT_vs_N402_glucose
					baseMean	log2(fold change)	lfcSE	stat	pvalue	padj
g6544.t1.cds	ATCC64974_65440	SPB48923.1	['PF07690']	['Major Facilitator Superfamily']	4084.97	-10.5394	0.468588	-22.4919	4.9863e-112	4.17852e-108
g8945.t1.cds	ATCC64974_89450	SPB51334.1			327.83	-6.21448	0.402532	-15.4385	9.02107e-54	1.25994e-50
g9261.t1.cds	ATCC64974_92610	SPB51651.1			37.177	-3.01662	0.577455	-5.224	1.75099e-07	1.2435e-05
g8680.t1.cds	ATCC64974_86800	SPB51068.1	['PF00083']	['Sugar (and other) transporter']	25.4398	-2.56678	0.690109	-3.71938	0.000199715	0.00688729
g370.t1.cds	ATCC64974_11220	SPB43476.1	['PF01764', 'PF03893']	['Lipase (class 3)', 'Lipase 3 N-terminal region']	2649.36	-2.49724	0.126962	-19.6692	3.9567e-86	1.65786e-82
g546.t1.cds	ATCC64974_1740	SPB42525.1	['PF00107', 'PF08240']	['Zinc-binding dehydrogenase', 'Alcohol dehydrogenase GroES-like domain']	23.4654	-2.43511	0.715529	-3.40323	0.000665937	0.018664
g1250.t1.cds	ATCC64974_12500	SPB43604.1	['PF07731', 'PF00394', 'PF07732']	['Multicopper oxidase', 'Multicopper oxidase', 'Multicopper oxidase']	78.4739	-2.382	0.423579	-5.62352	1.87106e-08	1.63328e-06
g9383.t1.cds	ATCC64974_93830	SPB51773.1			27.8377	-2.19591	0.660387	-3.32519	0.000883568	0.0233574
g3405.t1.cds	ATCC64974_34050	SPB45765.1			27.3162	-2.0854	0.610208	-3.41752	0.00063194	0.0178907
g8681.t1.cds	ATCC64974_86810*	SPB51070.1			73.4612	-2.05416	0.416653	-4.93014	8.21696e-07	5.02614e-05
g3843.t1.cds	ATCC64974_38430	SPB46206.1	['PF00215']	["Orotidine 5'-phosphate decarboxylase / HUMPS family"]	127.468	-2.00551	0.288832	-6.94354	3.82401e-12	5.16858e-10
g6831.t1.cds	ATCC64974_68310	SPB49211.1	['PF04120', 'PF04120']	['Low affinity iron permease', 'Low affinity iron permease']	120.207	-1.87134	0.298723	-6.26445	3.74149e-10	3.87083e-08
g10740.t1.cds	ATCC64974_107400	SPB53138.1			57.3199	-1.84015	0.414397	-4.44056	8.97266e-06	0.000410879
g7399.t1.cds	ATCC64974_85260	SPB50913.1			822.975	-1.82925	0.567583	-3.22288	0.00126907	0.0319248
g8955.t1.cds	ATCC64974_89550	SPB51344.1	['PF09260', 'PF00128', 'PF00686']	['Domain of unknown function (DUF1966)', 'Alpha amylase, catalytic domain', 'Starch binding domain']	3083.67	-1.81759	0.120361	-15.1011	1.59319e-51	1.66887e-48
g8815.t1.cds	ATCC64974_88150	SPB51204.1	['PF00172']	['Fungal Zn(2)-Cys(6) binuclear cluster domain']	199.033	-1.77032	0.253931	-6.97168	3.13187e-12	4.37418e-10
g564.t1.cds	ATCC64974_1920	SPB42543.1			780.385	-1.75338	0.354032	-4.9526	7.32294e-07	4.614e-05
g2299.t1.cds	ATCC64974_22990	SPB44654.1			86.9379	-1.74185	0.346842	-5.02202	5.11315e-07	3.34751e-05
g9699.t1.cds	ATCC64974_96990	SPB52093.1	['PF00083']	['Sugar (and other) transporter']	100.041	-1.65148	0.313928	-5.26071	1.43504e-07	1.04571e-05
g3076.t1.cds	ATCC64974_30760	SPB45436.1	['PF05368']	['NmrA-like family']	62.7405	-1.5914	0.419367	-3.79477	0.000147779	0.00526974
g9649.t1.cds	ATCC64974_96490	SPB52043.1	['PF01593']	['Flavin containing amine oxidoreductase']	61.7141	-1.52668	0.411187	-3.71286	0.000204929	0.00695264
g8956.t1.cds	ATCC64974_89560	SPB51345.1	['PF07690']	['Major Facilitator Superfamily']	233.159	-1.50948	0.224574	-6.72155	1.79807e-11	2.283e-09
g8701.t1.cds	ATCC64974_87010	SPB51090.1			79.8332	-1.50614	0.407599	-3.69516	0.000219748	0.00739553
g545.t1.cds	ATCC64974_1730	SPB42524.1	['PF08242', 'PF02801', 'PF00668', 'PF00550', 'PF00550', 'PF08659', 'PF00698', 'PF16197', 'PF14765', 'PF00109', 'PF00501']	['Methyltransferase domain', 'Beta-ketoacyl synthase, C-terminal domain', 'Condensation domain', 'Phosphopantetheine attachment site', 'Phosphopantetheine attachment site', 'KR domain', 'Acyl transferase domain', 'Ketoacyl-synthetase C-terminal extension', 'Polyketide synthase dehydratase', 'Beta-ketoacyl synthase, N-terminal domain', 'AMP-binding enzyme']	289.213	-1.43458	0.225806	-6.35314	2.1096e-10	2.23778e-08
g1012.t1.cds	ATCC64974_6400	SPB42993.1	['PF12585']	['Protein of unknown function (DUF3759)']	154.006	-1.40417	0.272786	-5.14753	2.63937e-07	1.81294e-05
g2978.t1.cds	ATCC64974_29780	SPB45337.1	['PF00083']	['Sugar (and other) transporter']	4817.72	-1.40154	0.112014	-12.5122	6.40054e-36	3.83118e-33
g2300.t1.cds	ATCC64974_23000	SPB44655.1	['PF01828']	['Peptidase A4 family']	28162.8	-1.39962	0.105217	-13.3021	2.24938e-40	1.57082e-37
g434.t1.cds	ATCC64974_620	SPB42413.1			47.2778	-1.37645	0.441662	-3.11651	0.00183003	0.043321
g8457.t1.cds	ATCC64974_80150	SPB50400.1	['PF00348', 'PF00348']	['Polyprenyl synthetase', 'Polyprenyl synthetase']	173.656	-1.34172	0.274218	-4.89291	9.93558e-07	5.82239e-05
g9183.t1.cds	ATCC64974_91830	SPB51572.1	['PF00324']	['Amino acid permease']	248.905	-1.33723	0.207604	-6.44127	1.1848e-10	1.3417e-08
g8613.t1.cds	ATCC64974_81710	SPB50557.1	['PF01055', 'PF16863']	['Glycosyl hydrolases family 31', 'N-terminal barrel of NtMGAM and CtMGAM, maltase-glucoamylase']	16682.4	-1.31784	0.104887	-12.5644	3.31547e-36	2.1372e-33
g10977.t1.cds	ATCC64974_109770	SPB53377.1	['PF03959']	['Serine hydrolase (FSH1)']	96.6116	-1.31767	0.393165	-3.35144	0.000803931	0.0216622
g8037.t1.cds	ATCC64974_75950	SPB49977.1	['PF00723', 'PF00686']	['Glycosyl hydrolases family 15', 'Starch binding domain']	23354.6	-1.25446	0.0940358	-13.3403	1.34989e-40	1.02837e-37
g7643.t1.cds	ATCC64974_83280	SPB50714.1	['PF00190', 'PF00190']	['Cupin', 'Cupin']	5295.69	-1.19703	0.262267	-4.56414	5.01538e-06	0.000250172
g2478.t1.cds	ATCC64974_24780	SPB44834.1			240.33	-1.19	0.254025	-4.68457	2.80544e-06	0.000149743
g854.t1.cds	ATCC64974_4820	SPB42835.1	['PF00491']	['Arginase family']	137.114	-1.18299	0.32516	-3.63818	0.000274574	0.00881581
g765.t1.cds	ATCC64974_3930	SPB42745.1	['PF00026']	['Eukaryotic aspartyl protease']	9812.95	-1.17912	0.0972281	-12.1273	7.56828e-34	3.73072e-31
g4281.t1.cds	ATCC64974_42810	SPB46651.1	['PF02458']	['Transferase family']	278.222	-1.1288	0.246141	-4.58598	4.51872e-06	0.000229496
g5624.t1.cds	ATCC64974_56240	SPB47999.1	['PF03098']	['Animal haem peroxidase']	2285.8	-1.0802	0.118782	-9.09399	9.54723e-20	2.50018e-17
g2667.t1.cds	ATCC64974_26670	SPB45025.1	['PF01370']	['NAD dependent epimerase/dehydratase family']	208.025	-1.07009	0.244983	-4.36803	1.2537e-05	0.000556761
g11083.t1.cds	ATCC64974_110830	SPB53483.1	['PF07690']	['Major Facilitator Superfamily']	262.547	-1.06583	0.213515	-4.99185	5.98047e-07	3.82567e-05
g4395.t1.cds	ATCC64974_43950	SPB46765.1	['PF00722']	['Glycosyl hydrolases family 16']	1776.21	-1.04601	0.133185	-7.85383	4.0352e-15	8.45375e-13
g4892.t1.cds	ATCC64974_48920	SPB47263.1	['PF00450']	['Serine carboxypeptidase']	1597.89	-1.04394	0.120539	-8.66054	4.69551e-18	1.12424e-15
g7409.t1.cds	ATCC64974_85360	SPB50923.1	['PF07690']	['Major Facilitator Superfamily']	302.702	-1.0117	0.190694	-5.30535	1.12455e-07	8.41408e-06
g5025.t1.cds	ATCC64974_50250	SPB47397.1	['PF01915', 'PF00933', 'PF00933', 'PF14310']	['Glycosyl hydrolase family 3 C-terminal domain', 'Glycosyl hydrolase family 3 N terminal domain', 'Glycosyl hydrolase family 3 N terminal domain', 'Fibronectin type III-like domain']	181.109	-0.984706	0.233563	-4.21601	2.48659e-05	0.00106859
g5202.t1.cds	ATCC64974_52020	SPB47574.1			210.329	-0.96396	0.239054	-4.03239	5.52119e-05	0.00218243
g6326.t1.cds	ATCC64974_63260	SPB48704.1			187.106	-0.959843	0.262346	-3.65869	0.000253509	0.00823414
g11079.t1.cds	ATCC64974_110790	SPB53479.1	['PF11970', 'PF11710']	['G protein-coupled glucose receptor regulating Gpa2 C-term', 'G protein-coupled glucose receptor regulating Gpa2']	275.384	-0.948136	0.207208	-4.57577	4.74472e-06	0.000239523
g6033.t1.cds	ATCC64974_59890	SPB48364.1	['PF01569']	['PAP2 superfamily']	192.781	-0.909909	0.266699	-3.41175	0.000645476	0.0182124
g7780.t1.cds	ATCC64974_84650	SPB50851.1	['PF13857', 'PF12796', 'PF12796', 'PF12796', 'PF12796']	['Ankyrin repeats (many copies)', 'Ankyrin repeats (3 copies)', 'Ankyrin repeats (3 copies)', 'Ankyrin repeats (3 copies)', 'Ankyrin repeats (3 copies)']	271.191	-0.903148	0.197534	-4.57213	4.828e-06	0.000242267
g4183.t1.cds	ATCC64974_41830	SPB46553.1	['PF00083']	['Sugar (and other) transporter']	1772.08	-0.865686	0.121594	-7.11947	1.08345e-12	1.59286e-10
g2193.t1.cds	ATCC64974_21930	SPB44548.1	['PF01565']	['FAD binding domain']	518.858	-0.851126	0.170692	-4.98631	6.15419e-07	3.90698e-05
g8822.t1.cds	ATCC64974_88220	SPB51211.1	['PF09282']	['Mago binding']	243.179	-0.848187	0.210222	-4.03471	5.4669e-05	0.00217121
g6703.t1.cds	ATCC64974_67030	SPB49082.1	['PF03663']	['Glycosyl hydrolase family 76']	312.824	-0.845386	0.188094	-4.49449	6.9737e-06	0.000333941
g2653.t1.cds	ATCC64974_26530	SPB45011.1	['PF00067']	['Cytochrome P450']	463.659	-0.83366	0.16655	-5.00545	5.57303e-07	3.62031e-05
g2663.t1.cds	ATCC64974_26630	SPB45021.1			778.467	-0.825363	0.148378	-5.56259	2.65803e-08	2.22743e-06
g5868.t1.cds	ATCC64974_58680	SPB48243.1	['PF00450']	['Serine carboxypeptidase']	1200.83	-0.814989	0.125004	-6.51973	7.04359e-11	8.31342e-09
g6031.t1.cds	ATCC64974_59870	SPB48362.1			360.783	-0.798611	0.211659	-3.77311	0.000161225	0.00567676
g11081.t1.cds	ATCC64974_110810	SPB53481.1	['PF01494']	['FAD binding domain']	403.42	-0.798496	0.178781	-4.46635	7.9565e-06	0.000368373
g10268.t1.cds	ATCC64974_102680	SPB52662.1	['PF00082', 'PF09286']	['Subtilase family', 'Pro-kumamolisin, activation domain']	4536.5	-0.79041	0.102104	-7.74124	9.845e-15	1.96431e-12
g2383.t1.cds	ATCC64974_23830	SPB44738.1			1106.59	-0.778678	0.125397	-6.2097	5.30853e-10	5.42506e-08
g5769.t1.cds	ATCC64974_57690	SPB48144.1			218.478	-0.774721	0.217375	-3.56399	0.000365264	0.0110502
g8825.t1.cds	ATCC64974_88250	SPB51214.1	['PF01946']	['Thi4 family']	2807.1	-0.76843	0.106163	-7.23817	4.54773e-13	6.92908e-11
g2655.t1.cds	ATCC64974_26550	SPB45013.1	['PF00067']	['Cytochrome P450']	351.056	-0.76799	0.203239	-3.77875	0.000157618	0.00557315
g7410.t1.cds	ATCC64974_85370	SPB50924.1	['PF00156']	['Phosphoribosyl transferase domain']	474.937	-0.766068	0.161213	-4.75189	2.01527e-06	0.000111105
g2168.t1.cds	ATCC64974_21680	SPB44523.1	['PF00082', 'PF09286']	['Subtilase family', 'Pro-kumamolisin, activation domain']	9113.42	-0.763144	0.109704	-6.95642	3.49032e-12	4.7949e-10
g10309.t1.cds	ATCC64974_103090	SPB52703.1	['PF05433']	['Glycine zipper 2TM domain']	205.188	-0.740918	0.22273	-3.32653	0.000879333	0.023319
g8134.t1.cds	ATCC64974_76920	SPB50074.1	['PF00108', 'PF02803']	['Thiolase, N-terminal domain', 'Thiolase, C-terminal domain']	387.698	-0.73782	0.177157	-4.16477	3.11665e-05	0.00130588
g8824.t1.cds	ATCC64974_88240	SPB51213.1	['PF02207']	['Putative zinc finger in N-recognin (UBR box)']	2793.16	-0.720159	0.105564	-6.82203	8.97605e-12	1.1753e-09
g11129.t1.cds	ATCC64974_111290	SPB53529.1			1806.97	-0.716699	0.111965	-6.4011	1.54266e-10	1.70098e-08
g1630.t1.cds	ATCC64974_16300	SPB43984.1	['PF00083']	['Sugar (and other) transporter']	982.006	-0.708984	0.132665	-5.34416	9.08348e-08	6.91996e-06
g4492.t1.cds	ATCC64974_44920	SPB46862.1	['PF01565']	['FAD binding domain']	240.856	-0.706038	0.22586	-3.126	0.00177202	0.0423064
g2988.t1.cds	ATCC64974_29880	SPB45348.1	['PF01185']	['Fungal hydrophobin']	955.552	-0.702466	0.129585	-5.4209	5.92986e-08	4.60113e-06
g1470.t1.cds	ATCC64974_14700	SPB43824.1	['PF16863', 'PF01055', 'PF13802']	['N-terminal barrel of NtMGAM and CtMGAM, maltase-glucoamylase', 'Glycosyl hydrolases family 31', 'Galactose mutarotase-like']	821.339	-0.701201	0.142466	-4.9219	8.57101e-07	5.20472e-05
g8819.t1.cds	ATCC64974_88190	SPB51208.1	['PF00067']	['Cytochrome P450']	350.86	-0.688569	0.192523	-3.57655	0.000348153	0.0106194
g8817.t1.cds	ATCC64974_88170	SPB51206.1	['PF00211', 'PF08509', 'PF00481', 'PF13855']	['Adenylate and Guanylate cyclase catalytic domain', 'Adenylate cyclase G-alpha binding domain', 'Protein phosphatase 2C', 'Leucine rich repeat']	3463.6	-0.688544	0.101312	-6.7963	1.07341e-11	1.38387e-09
g8823.t1.cds	ATCC64974_88230	SPB51212.1	['PF05365']	['Ubiquinol-cytochrome C reductase, UQCRX/QCR9 like']	725.094	-0.685048	0.139919	-4.89603	9.77898e-07	5.77098e-05
g5206.t1.cds	ATCC64974_52060	SPB47578.1	['PF11735']	['Cryptococcal mannosyltransferase 1']	364.826	-0.67321	0.1881	-3.57901	0.000344899	0.010587
g8718.t1.cds	ATCC64974_87180	SPB51107.1	['PF00501', 'PF13602', 'PF02801', 'PF00550', 'PF00550', 'PF00698', 'PF08659', 'PF14765', 'PF07993', 'PF16197', 'PF00109', 'PF00668']	['AMP-binding enzyme', 'Zinc-binding dehydrogenase', 'Beta-ketoacyl synthase, C-terminal domain', 'Phosphopantetheine attachment site', 'Phosphopantetheine attachment site', 'Acyl transferase domain', 'KR domain', 'Polyketide synthase dehydratase', 'Male sterility protein', 'Ketoacyl-synthetase C-terminal extension', 'Beta-ketoacyl synthase, N-terminal domain', 'Condensation domain']	245.569	-0.661387	0.21194	-3.12063	0.00180466	0.0429632
g1322.t1.cds	ATCC64974_13220	SPB43676.1	['PF13489']	['Methyltransferase domain']	557.431	-0.65968	0.151036	-4.36769	1.2557e-05	0.000556761
g9720.t1.cds	ATCC64974_97200	SPB52114.1	['PF07690']	['Major Facilitator Superfamily']	862.816	-0.655942	0.173276	-3.78553	0.000153381	0.00544634
g5683.t1.cds	ATCC64974_56830	SPB48058.1	['PF05057']	['Putative serine esterase (DUF676)']	362.51	-0.655568	0.17792	-3.68462	0.000229046	0.00761667
g2130.t1.cds	ATCC64974_21300	SPB44485.1	['PF07690']	['Major Facilitator Superfamily']	309.461	-0.652501	0.200741	-3.25046	0.00115218	0.0295267
g2591.t1.cds	ATCC64974_25910	SPB44949.1	['PF07690']	['Major Facilitator Superfamily']	759.64	-0.643118	0.137019	-4.69364	2.68389e-06	0.000145103
g9674.t1.cds	ATCC64974_96740	SPB52068.1			355.383	-0.642873	0.188622	-3.40826	0.000653782	0.0183849
g10117.t1.cds	ATCC64974_101170	SPB52511.1	['PF14604']	['Variant SH3 domain']	419.8	-0.63374	0.166952	-3.79594	0.000147084	0.00526738
g9887.t1.cds	ATCC64974_98870	SPB52281.1	['PF04185']	['Phosphoesterase family']	2971.68	-0.632381	0.105851	-5.97428	2.31105e-09	2.22605e-07
g8821.t1.cds	ATCC64974_88210	SPB51210.1	['PF01593']	['Flavin containing amine oxidoreductase']	384.85	-0.63092	0.171753	-3.67342	0.000239325	0.00786488
g5623.t1.cds	ATCC64974_56230	SPB47998.1	['PF09994']	['Uncharacterized alpha/beta hydrolase domain (DUF2235)']	852.64	-0.620458	0.138307	-4.4861	7.25395e-06	0.000339598
g2965.t1.cds	ATCC64974_29650	SPB45324.1	['PF00106']	['short chain dehydrogenase']	284.291	-0.616658	0.20032	-3.07837	0.00208136	0.0481818
g8651.t1.cds	ATCC64974_82090	SPB50595.1	['PF01494']	['FAD binding domain']	470.429	-0.614097	0.182614	-3.36281	0.000771533	0.0209238
g4403.t1.cds	ATCC64974_44030	SPB46773.1	['PF14510', 'PF06422', 'PF00005', 'PF00005', 'PF01061', 'PF01061']	['ABC-transporter extracellular N-terminal', 'CDR ABC transporter', 'ABC transporter', 'ABC transporter', 'ABC-2 type transporter', 'ABC-2 type transporter']	807.494	-0.606624	0.17379	-3.49057	0.000482	0.0140737
g1501.t1.cds	ATCC64974_15010	SPB43855.1	['PF00445']	['Ribonuclease T2 family']	3320.52	-0.596602	0.100939	-5.9105	3.41078e-09	3.24799e-07
g3479.t1.cds	ATCC64974_34790	SPB45842.1	['PF00349', 'PF03727']	['Hexokinase', 'Hexokinase']	1673.59	-0.595069	0.118986	-5.00117	5.6983e-07	3.67321e-05
g2652.t1.cds	ATCC64974_26520	SPB45010.1	['PF11951']	['Fungal specific transcription factor domain']	465.665	-0.593647	0.159688	-3.71754	0.000201171	0.00690908
g6204.t1.cds	ATCC64974_61600	SPB48538.1	['PF02803', 'PF00108']	['Thiolase, C-terminal domain', 'Thiolase, N-terminal domain']	374.341	-0.589091	0.181362	-3.24815	0.00116157	0.0296766
g10757.t1.cds	ATCC64974_107570	SPB53155.1	['PF07690']	['Major Facilitator Superfamily']	546.92	-0.583053	0.154994	-3.76178	0.000168708	0.00588678
g2328.t1.cds	ATCC64974_23280	SPB44683.1	['PF07690', 'PF07690']	['Major Facilitator Superfamily', 'Major Facilitator Superfamily']	887.839	-0.581055	0.132806	-4.37523	1.21305e-05	0.000546525
g10281.t1.cds	ATCC64974_102810	SPB52675.1	['PF05577', 'PF05577']	['Serine carboxypeptidase S28', 'Serine carboxypeptidase S28']	11180.8	-0.577918	0.0940929	-6.142	8.14908e-10	8.03404e-08
g4578.t1.cds	ATCC64974_45780	SPB46948.1	['PF13561']	['Enoyl-(Acyl carrier protein) reductase']	1289.51	-0.577298	0.119854	-4.81668	1.45967e-06	8.43587e-05
g2794.t1.cds	ATCC64974_27940	SPB45153.1	['PF00026']	['Eukaryotic aspartyl protease']	488.126	-0.577297	0.162121	-3.5609	0.000369579	0.0111406
g8816.t1.cds	ATCC64974_88160	SPB51205.1	['PF09402', 'PF12949']	['Man1-Src1p-C-terminal domain', 'HeH/LEM domain']	755.591	-0.571274	0.13682	-4.17538	2.97495e-05	0.00125277
g6653.t1.cds	ATCC64974_66530	SPB49032.1			817.729	-0.566274	0.147091	-3.84983	0.000118199	0.00436347
g2163.t1.cds	ATCC64974_21630	SPB44518.1	['PF00141', 'PF00141']	['Peroxidase', 'Peroxidase']	1202.46	-0.562907	0.126273	-4.45788	8.27751e-06	0.000381129
g3652.t1.cds	ATCC64974_36520	SPB46015.1	['PF05577']	['Serine carboxypeptidase S28']	686.944	-0.562089	0.142748	-3.93764	8.22858e-05	0.00313434
g10239.t1.cds	ATCC64974_102390	SPB52633.1	['PF00188']	['Cysteine-rich secretory protein family']	1128.76	-0.561133	0.124766	-4.4975	6.87573e-06	0.000331141
g8820.t1.cds	ATCC64974_88200	SPB51209.1	['PF14608', 'PF14608', 'PF14608', 'PF14608']	['RNA-binding, Nab2-type zinc finger', 'RNA-binding, Nab2-type zinc finger', 'RNA-binding, Nab2-type zinc finger', 'RNA-binding, Nab2-type zinc finger']	558.109	-0.557693	0.151353	-3.68471	0.000228966	0.00761667
g3357.t1.cds	ATCC64974_33570	SPB45717.1	['PF07519']	['Tannase and feruloyl esterase']	404.334	-0.55607	0.173259	-3.20948	0.00132977	0.0332641
g4856.t1.cds	ATCC64974_48560	SPB47227.1	['PF00722']	['Glycosyl hydrolases family 16']	832.876	-0.5548	0.144805	-3.83137	0.000127431	0.00466319
g4168.t1.cds	ATCC64974_41680	SPB46538.1	['PF00026']	['Eukaryotic aspartyl protease']	3264.34	-0.552551	0.109932	-5.02627	5.001e-07	3.32606e-05
g10091.t1.cds	ATCC64974_100910	SPB52485.1	['PF03856']	['Beta-glucosidase (SUN family)']	759.799	-0.547859	0.15188	-3.60718	0.000309545	0.00967907
g5375.t1.cds	ATCC64974_53750	SPB47749.1	['PF05630']	['Necrosis inducing protein (NPP1)']	612.527	-0.545288	0.164197	-3.32094	0.000897145	0.0236417
g890.t1.cds	ATCC64974_5180	SPB42871.1			644.917	-0.545151	0.144537	-3.7717	0.000162142	0.00568513
g7635.t1.cds	ATCC64974_83200	SPB50706.1	['PF09286']	['Pro-kumamolisin, activation domain']	7713.01	-0.536886	0.101183	-5.30609	1.12e-07	8.41408e-06
g3358.t1.cds	ATCC64974_33580	SPB45718.1	['PF01644', 'PF08407']	['Chitin synthase', 'Chitin synthase N-terminal']	2977.23	-0.52518	0.106213	-4.94461	7.62971e-07	4.77142e-05
g5830.t1.cds	ATCC64974_58300	SPB48205.1	['PF15511']	['Centromere kinetochore component CENP-T histone fold']	2229.73	-0.521651	0.112887	-4.621	3.81898e-06	0.000196338
g7786.t1.cds	ATCC64974_84710	SPB50857.1	['PF12222']	['Peptide N-acetyl-beta-D-glucosaminyl asparaginase amidase A']	2061.66	-0.502279	0.121145	-4.14611	3.38167e-05	0.00140987
g9673.t1.cds	ATCC64974_96730	SPB52067.1	['PF09286']	['Pro-kumamolisin, activation domain']	3373.46	-0.501554	0.131989	-3.79997	0.000144716	0.0052048
g6492.t1.cds	ATCC64974_64920	SPB48871.1	['PF00202']	['Aminotransferase class-III']	1880.56	0.503221	0.125475	4.01053	6.05836e-05	0.00237239
g5780.t1.cds	ATCC64974_57800	SPB48155.1	['PF01014', 'PF01014']	['Uricase', 'Uricase']	2097.13	0.509383	0.142684	3.57001	0.000356971	0.0108385
g3401.t1.cds	ATCC64974_34010	SPB45761.1			1246.82	0.51066	0.12223	4.17786	2.9427e-05	0.00124545
g8499.t1.cds	ATCC64974_80570	SPB50442.1	['PF00316']	['Fructose-1-6-bisphosphatase, N-terminal domain']	905.973	0.511308	0.134386	3.80476	0.000141943	0.00512708
g5285.t1.cds	ATCC64974_52850	SPB47657.1	['PF00180']	['Isocitrate/isopropylmalate dehydrogenase']	524.695	0.516888	0.154862	3.33774	0.000844639	0.0225416
g6256.t1.cds	ATCC64974_62120	SPB48590.1	['PF10436', 'PF02518']	['Mitochondrial branched-chain alpha-ketoacid dehydrogenase kinase', 'Histidine kinase-, DNA gyrase B-, and HSP90-like ATPase']	671.942	0.517347	0.140832	3.6735	0.000239246	0.00786488
g10366.t1.cds	ATCC64974_103660	SPB52761.1			922.131	0.520683	0.154122	3.37838	0.000729151	0.020166
g8436.t1.cds	ATCC64974_79940	SPB50379.1	['PF17109']	['fungal STAND N-terminal Goodbye domain']	4868.3	0.524823	0.106703	4.91856	8.71827e-07	5.25605e-05
g10105.t1.cds	ATCC64974_101050	SPB52499.1	['PF00096']	['Zinc finger, C2H2 type']	969.047	0.524978	0.152246	3.44823	0.000564276	0.0161387
g9740.t1.cds	ATCC64974_97400	SPB52134.1	['PF05730']	['CFEM domain']	2158.91	0.525694	0.112669	4.66583	3.07378e-06	0.000162002
g3415.t1.cds	ATCC64974_34150	SPB45775.1	['PF00106']	['short chain dehydrogenase']	602.722	0.528349	0.168416	3.13717	0.00170587	0.0410782
g4779.t1.cds	ATCC64974_47790	SPB47150.1			977	0.534035	0.13966	3.82382	0.0001314	0.00478751
g11134.t1.cds	ATCC64974_111340	SPB53534.1	['PF12796', 'PF12796', 'PF05729', 'PF01048']	['Ankyrin repeats (3 copies)', 'Ankyrin repeats (3 copies)', 'NACHT domain', 'Phosphorylase superfamily']	1166.77	0.53578	0.135784	3.94582	7.95258e-05	0.00305499
g9113.t1.cds	ATCC64974_91130	SPB51502.1	['PF12770']	['CHAT domain']	5147.28	0.53708	0.10363	5.18267	2.18727e-07	1.52744e-05
g4449.t1.cds	ATCC64974_44490	SPB46819.1	['PF01494', 'PF07976']	['FAD binding domain', 'Phenol hydroxylase, C-terminal dimerisation domain']	468.19	0.539568	0.166619	3.23833	0.00120231	0.0305314
g8368.t1.cds	ATCC64974_79260	SPB50311.1	['PF10417', 'PF00578']	['C-terminal domain of 1-Cys peroxiredoxin', 'AhpC/TSA family']	530.337	0.540186	0.159159	3.394	0.000688789	0.0191762
g9834.t1.cds	ATCC64974_98340	SPB52228.1	['PF00330', 'PF00694']	['Aconitase family (aconitate hydratase)', 'Aconitase C-terminal domain']	3457.22	0.540933	0.104795	5.16183	2.44546e-07	1.69364e-05
g6376.t1.cds	ATCC64974_63760	SPB48754.1	['PF06516']	['Purine nucleoside permease (NUP)']	2812.9	0.54658	0.104586	5.22613	1.7309e-07	1.23974e-05
g1688.t1.cds	ATCC64974_16880	SPB44042.1	['PF14613']	['Protein of unknown function (DUF4449)']	1088.1	0.550158	0.130471	4.2167	2.47904e-05	0.00106859
g9380.t1.cds	ATCC64974_93800	SPB51770.1			981.72	0.558938	0.13035	4.28797	1.80312e-05	0.000795273
g1592.t1.cds	ATCC64974_15920	SPB43946.1	['PF00264']	['Common central domain of tyrosinase']	552.151	0.562432	0.153956	3.6532	0.000258988	0.00837961
g1663.t1.cds	ATCC64974_16630	SPB44017.1	['PF00171']	['Aldehyde dehydrogenase family']	1055.77	0.56521	0.156077	3.62136	0.000293059	0.00926729
g7206.t1.cds	ATCC64974_72060	SPB49587.1	['PF03169']	['OPT oligopeptide transporter protein']	995.534	0.568793	0.126842	4.48427	7.31647e-06	0.000340622
g4076.t1.cds	ATCC64974_40760*	SPB46445.1			4157.31	0.573998	0.121477	4.72516	2.29936e-06	0.000125121
g10167.t1.cds	ATCC64974_101670	SPB52561.1			615.141	0.576557	0.158838	3.62984	0.000283592	0.00903612
g3348.t1.cds	ATCC64974_33480	SPB45708.1	['PF13086', 'PF13087']	['AAA domain', 'AAA domain']	976.647	0.580786	0.132507	4.38307	1.1702e-05	0.000530069
g8301.t1.cds	ATCC64974_78590	SPB50244.1	['PF00171']	['Aldehyde dehydrogenase family']	360.706	0.58247	0.17745	3.28244	0.00102914	0.0268665
g8055.t1.cds	ATCC64974_76130	SPB49995.1	['PF07683', 'PF02492', 'PF02492']	['Cobalamin synthesis protein cobW C-terminal domain', 'CobW/HypB/UreG, nucleotide-binding domain', 'CobW/HypB/UreG, nucleotide-binding domain']	1074.69	0.585032	0.133889	4.36952	1.24518e-05	0.000556761
g3353.t1.cds	ATCC64974_33530	SPB45713.1	['PF12138']	['Spherulation-specific family 4']	1052.05	0.59091	0.128007	4.61623	3.90777e-06	0.000199678
g7582.t1.cds	ATCC64974_82670	SPB50653.1	['PF14033']	['Protein of unknown function (DUF4246)']	323.573	0.595209	0.193586	3.07466	0.00210746	0.0483849
g770.t1.cds	ATCC64974_3980	SPB42750.1	['PF07993']	['Male sterility protein']	869.794	0.599177	0.131949	4.54097	5.59962e-06	0.000274414
g8994.t1.cds	ATCC64974_89940	SPB51383.1	['PF00004']	['ATPase family associated with various cellular activities (AAA)']	276.333	0.60246	0.193228	3.11787	0.00182161	0.0432438
g10006.t1.cds	ATCC64974_100060	SPB52400.1	['PF00732', 'PF05199']	['GMC oxidoreductase', 'GMC oxidoreductase']	295.193	0.609934	0.193654	3.1496	0.00163493	0.0398276
g6407.t1.cds	ATCC64974_64070	SPB48785.1	['PF00171']	['Aldehyde dehydrogenase family']	337.152	0.617444	0.196749	3.13824	0.00169967	0.0410468
g8995.t1.cds	ATCC64974_89950	SPB51384.1			453.453	0.618005	0.166124	3.72014	0.000199114	0.00688729
g2316.t1.cds	ATCC64974_23160	SPB44671.1	['PF00026']	['Eukaryotic aspartyl protease']	11207.7	0.618831	0.0969669	6.38187	1.74934e-10	1.90382e-08
g722.t1.cds	ATCC64974_3500	SPB42702.1	['PF13041', 'PF01535', 'PF01535']	['PPR repeat family', 'PPR repeat', 'PPR repeat']	11539	0.620749	0.130065	4.77263	1.8184e-06	0.000102961
g2294.t1.cds	ATCC64974_22940	SPB44649.1	['PF10042']	['Uncharacterized conserved protein (DUF2278)']	404.899	0.622882	0.172118	3.61893	0.000295821	0.00931948
g6783.t1.cds	ATCC64974_67830	SPB49162.1	['PF05729', 'PF12796', 'PF12796', 'PF12796', 'PF13637', 'PF00569']	['NACHT domain', 'Ankyrin repeats (3 copies)', 'Ankyrin repeats (3 copies)', 'Ankyrin repeats (3 copies)', 'Ankyrin repeats (many copies)', 'Zinc finger, ZZ type']	271.648	0.623084	0.19819	3.14388	0.00166725	0.0403803
g263.t1.cds	ATCC64974_10150	SPB43369.1	['PF04828']	['Glutathione-dependent formaldehyde-activating enzyme']	761.856	0.623107	0.16568	3.76091	0.000169298	0.00588678
g4000.t1.cds	ATCC64974_40000	SPB46367.1	['PF00854']	['POT family']	625.034	0.624853	0.156157	4.00144	6.29571e-05	0.00245386
g8028.t1.cds	ATCC64974_75860	SPB49968.1	['PF00067']	['Cytochrome P450']	559.745	0.633857	0.160678	3.94489	7.98381e-05	0.00305499
g8400.t1.cds	ATCC64974_79580	SPB50343.1	['PF13191', 'PF17100']	['AAA ATPase domain', 'N-terminal domain of NWD NACHT-NTPase']	347.74	0.635799	0.177781	3.5763	0.000348489	0.0106194
g10499.t1.cds	ATCC64974_104990	SPB52896.1	['PF11720']	['Peptidase inhibitor I78 family']	350.159	0.639334	0.176861	3.61489	0.000300473	0.00943058
g5770.t1.cds	ATCC64974_57700	SPB48145.1	['PF01063']	['Amino-transferase class IV']	531.993	0.642624	0.185903	3.45676	0.000546706	0.0156897
g3368.t1.cds	ATCC64974_33680	SPB45728.1			304.363	0.646639	0.197942	3.2668	0.0010877	0.0282195
g6197.t1.cds	ATCC64974_61530	SPB48531.1	['PF00694', 'PF00330']	['Aconitase C-terminal domain', 'Aconitase family (aconitate hydratase)']	669.699	0.646771	0.142189	4.54869	5.39818e-06	0.000266098
g4478.t1.cds	ATCC64974_44780	SPB46848.1	['PF17304']	['Family of unknown function (DUF5353)']	388.504	0.647404	0.206835	3.13006	0.00174774	0.0419657
g2551.t1.cds	ATCC64974_25510	SPB44908.1	['PF01593']	['Flavin containing amine oxidoreductase']	1224.72	0.647877	0.131908	4.9116	9.03368e-07	5.40353e-05
g7679.t1.cds	ATCC64974_83640	SPB50750.1			8771.25	0.651205	0.0940198	6.92625	4.32148e-12	5.74826e-10
g3483.t1.cds	ATCC64974_34830	SPB45846.1	['PF00561', 'PF08386']	['alpha/beta hydrolase fold', 'TAP-like protein']	1516.28	0.65328	0.117654	5.55254	2.81549e-08	2.33602e-06
g2679.t1.cds	ATCC64974_26790	SPB45037.1	['PF00128', 'PF08323']	['Alpha amylase, catalytic domain', 'Starch synthase catalytic domain']	3156.25	0.657129	0.117043	5.61442	1.97228e-08	1.70389e-06
g7948.t1.cds	ATCC64974_75060	SPB49888.1	['PF00266']	['Aminotransferase class-V']	751.301	0.658088	0.138024	4.76793	1.86125e-06	0.000103982
g7613.t1.cds	ATCC64974_82980	SPB50684.1	['PF02668']	['Taurine catabolism dioxygenase TauD, TfdA family']	15041.5	0.662126	0.0920266	7.19494	6.24896e-13	9.35112e-11
g7705.t1.cds	ATCC64974_83900	SPB50776.1	['PF00348']	['Polyprenyl synthetase']	227.983	0.667887	0.20932	3.19075	0.00141905	0.0352867
g833.t1.cds	ATCC64974_4610	SPB42814.1	['PF00172']	['Fungal Zn(2)-Cys(6) binuclear cluster domain']	727.2	0.669341	0.14306	4.67875	2.8863e-06	0.000153084
g7583.t1.cds	ATCC64974_82680	SPB50654.1	['PF01822']	['WSC domain']	273.027	0.672845	0.20429	3.29358	0.000989208	0.0259049
g2617.t1.cds	ATCC64974_26170	SPB44975.1	['PF06140']	['Interferon-induced 6-16 family']	242.946	0.678064	0.209978	3.22921	0.00124132	0.0313322
g8522.t1.cds	ATCC64974_80800	SPB50465.1	['PF13193', 'PF16177', 'PF00501']	['AMP-binding enzyme C-terminal domain', 'Acetyl-coenzyme A synthetase N-terminus', 'AMP-binding enzyme']	4846.95	0.67925	0.106895	6.35437	2.09289e-10	2.23778e-08
g3318.t1.cds	ATCC64974_33180	SPB45678.1			1038.19	0.681205	0.13495	5.04784	4.4684e-07	3.01977e-05
g6006.t1.cds	ATCC64974_59620	SPB48337.1	['PF00891']	['O-methyltransferase']	791.35	0.68161	0.146813	4.64271	3.43873e-06	0.000180104
g1244.t1.cds	ATCC64974_12440	SPB43598.1	['PF00176', 'PF00176']	['SNF2 family N-terminal domain', 'SNF2 family N-terminal domain']	249.736	0.694065	0.20735	3.34731	0.000816001	0.0218469
g10302.t1.cds	ATCC64974_103020	SPB52696.1	['PF13230']	['Glutamine amidotransferases class-II']	412.798	0.694901	0.167899	4.13881	3.49119e-05	0.00144119
g9745.t1.cds	ATCC64974_97450	SPB52139.1	['PF04479']	['RTA1 like protein']	278.229	0.698368	0.201878	3.45935	0.000541485	0.0155933
g9243.t1.cds	ATCC64974_92430	SPB51633.1	['PF12900']	["Pyridoxamine 5'-phosphate oxidase"]	531.049	0.710577	0.174815	4.06472	4.80894e-05	0.0019658
g6007.t1.cds	ATCC64974_59630	SPB48338.1	['PF00501', 'PF07993', 'PF00550']	['AMP-binding enzyme', 'Male sterility protein', 'Phosphopantetheine attachment site']	3206.65	0.714956	0.115499	6.19013	6.01162e-10	6.06957e-08
g10228.t1.cds	ATCC64974_102280	SPB52622.1	['PF03443']	['Glycosyl hydrolase family 61']	365.204	0.71739	0.204974	3.4999	0.000465428	0.0137334
g4780.t1.cds	ATCC64974_47800	SPB47151.1			3842.19	0.720846	0.114487	6.29631	3.04817e-10	3.19296e-08
g10730.t1.cds	ATCC64974_107300	SPB53128.1			234.161	0.725413	0.208383	3.48116	0.000499253	0.0144766
g589.t1.cds	ATCC64974_2170	SPB42569.1	['PF00175', 'PF00042']	['Oxidoreductase NAD-binding domain', 'Globin']	263.416	0.726354	0.228231	3.18255	0.00145987	0.0360875
g1221.t1.cds	ATCC64974_12210	SPB43575.1	['PF13561']	['Enoyl-(Acyl carrier protein) reductase']	284.461	0.73076	0.200808	3.6391	0.000273591	0.00881581
g10484.t1.cds	ATCC64974_104840	SPB52881.1			228.928	0.735434	0.235037	3.12902	0.00175392	0.0419938
g6039.t1.cds	ATCC64974_59950*	SPB48371.1			854.87	0.744884	0.133318	5.58729	2.30643e-08	1.95231e-06
g1859.t1.cds	ATCC64974_18590	SPB44213.1	['PF13489']	['Methyltransferase domain']	245.523	0.751465	0.207296	3.62508	0.000288871	0.00916946
g4710.t1.cds	ATCC64974_47100	SPB47081.1	['PF00891']	['O-methyltransferase']	813.67	0.75202	0.15315	4.91034	9.09185e-07	5.40353e-05
g6040.t1.cds	ATCC64974_59960*	SPB48372.1	['PF06985']	['Heterokaryon incompatibility protein (HET)']	5928.98	0.754137	0.0985589	7.65164	1.98429e-14	3.61486e-12
g8330.t1.cds	ATCC64974_78880	SPB50273.1	['PF07992']	['Pyridine nucleotide-disulphide oxidoreductase']	357.685	0.779163	0.200085	3.89415	9.8542e-05	0.00370306
g4706.t1.cds	ATCC64974_47060	SPB47077.1	['PF13489']	['Methyltransferase domain']	659.671	0.784808	0.163577	4.79778	1.60435e-06	9.14586e-05
g10988.t1.cds	ATCC64974_109880	SPB53388.1	['PF06985']	['Heterokaryon incompatibility protein (HET)']	165.792	0.800381	0.24509	3.26567	0.00109207	0.0282456
g5853.t1.cds	ATCC64974_58530	SPB48228.1	['PF00005', 'PF01061']	['ABC transporter', 'ABC-2 type transporter']	2123.19	0.8304	0.117057	7.09401	1.30282e-12	1.88235e-10
g10240.t1.cds	ATCC64974_102400	SPB52634.1	['PF00755']	['Choline/Carnitine o-acyltransferase']	1871.62	0.847705	0.11534	7.34963	1.98752e-13	3.17129e-11
g7614.t1.cds	ATCC64974_82990	SPB50685.1	['PF03807', 'PF02317']	['NADP oxidoreductase coenzyme F420-dependent', 'NAD/NADP octopine/nopaline dehydrogenase, alpha-helical domain']	1701.43	0.869968	0.115131	7.55632	4.14643e-14	7.09125e-12
g10912.t1.cds	ATCC64974_109120	SPB53310.1	['PF00085']	['Thioredoxin']	1656.4	0.87067	0.11328	7.686	1.51806e-14	2.95846e-12
g7903.t1.cds	ATCC64974_74610	SPB49843.1	['PF03936']	['Terpene synthase family, metal binding domain']	206.727	0.883514	0.218905	4.03607	5.43541e-05	0.00216899
g2680.t1.cds	ATCC64974_26800	SPB45038.1	['PF00128', 'PF09260']	['Alpha amylase, catalytic domain', 'Domain of unknown function (DUF1966)']	351.612	0.897311	0.193607	4.63469	3.57469e-06	0.000186062
g6208.t1.cds	ATCC64974_61640	SPB48542.1			544.661	0.897628	0.170248	5.27248	1.34595e-07	9.8939e-06
g2305.t1.cds	ATCC64974_23050	SPB44660.1	['PF01565', 'PF08031']	['FAD binding domain', 'Berberine and berberine like']	228.238	0.903015	0.215198	4.19621	2.71421e-05	0.00116046
g6379.t1.cds	ATCC64974_63790	SPB48757.1	['PF06912']	['Protein of unknown function (DUF1275)']	699.021	0.907238	0.140452	6.45942	1.05108e-10	1.20658e-08
g2678.t1.cds	ATCC64974_26780	SPB45036.1			446.96	0.91981	0.178824	5.14367	2.69428e-07	1.83562e-05
g5854.t1.cds	ATCC64974_58540	SPB48229.1	['PF00295']	['Glycosyl hydrolases family 28']	139.62	0.920879	0.259425	3.54969	0.000385681	0.0115843
g10342.t1.cds	ATCC64974_103420	SPB52736.1	['PF07690']	['Major Facilitator Superfamily']	191.074	0.927105	0.228183	4.06298	4.845e-05	0.00197093
g10664.t1.cds	ATCC64974_106640	SPB53062.1			659.935	0.930061	0.144803	6.42296	1.33654e-10	1.49336e-08
g5120.t1.cds	ATCC64974_51200	SPB47492.1			234.452	0.931742	0.207614	4.48786	7.19415e-06	0.000338691
g6676.t1.cds	ATCC64974_66760	SPB49055.1	['PF07690']	['Major Facilitator Superfamily']	401.678	0.937239	0.170258	5.50481	3.69571e-08	2.97789e-06
g2468.t1.cds	ATCC64974_24680	SPB44824.1	['PF04082']	['Fungal specific transcription factor domain']	389.408	0.958751	0.173413	5.52872	3.22568e-08	2.62439e-06
g8545.t1.cds	ATCC64974_81030	SPB50488.1	['PF03098', 'PF03098', 'PF00067']	['Animal haem peroxidase', 'Animal haem peroxidase', 'Cytochrome P450']	7152.27	0.964888	0.0940778	10.2563	1.10899e-24	4.04058e-22
g497.t1.cds	ATCC64974_1250	SPB42476.1	['PF10397', 'PF00206']	['Adenylosuccinate lyase C-terminus', 'Lyase']	2825.34	0.96941	0.128188	7.56243	3.9561e-14	6.90669e-12
g11008.t1.cds	ATCC64974_110080	SPB53408.1	['PF04082']	['Fungal specific transcription factor domain']	1529.2	0.971424	0.11689	8.3106	9.52194e-17	2.15659e-14
g7704.t1.cds	ATCC64974_83890	SPB50775.1	['PF02353']	['Mycolic acid cyclopropane synthetase']	316.602	1.00102	0.184328	5.43064	5.61519e-08	4.39769e-06
g9687.t1.cds	ATCC64974_96870	SPB52081.1	['PF03663']	['Glycosyl hydrolase family 76']	310.764	1.00499	0.199544	5.03641	4.74356e-07	3.18008e-05
g2716.t1.cds	ATCC64974_27160	SPB45075.1	['PF14864', 'PF00753', 'PF14863']	['Alkyl sulfatase C-terminal', 'Metallo-beta-lactamase superfamily', 'Alkyl sulfatase dimerisation']	1868.81	1.01906	0.134138	7.59709	3.02858e-14	5.39989e-12
g10008.t1.cds	ATCC64974_100080	SPB52402.1	['PF12340', 'PF12359']	['Protein of unknown function (DUF3638)', 'Protein of unknown function (DUF3645)']	666.678	1.0247	0.158318	6.4724	9.64603e-11	1.12269e-08
g10409.t1.cds	ATCC64974_104090	SPB52805.1	['PF00067']	['Cytochrome P450']	392.8	1.02715	0.187723	5.47163	4.45909e-08	3.55878e-06
g4707.t1.cds	ATCC64974_47070	SPB47078.1	['PF00004', 'PF00004']	['ATPase family associated with various cellular activities (AAA)', 'ATPase family associated with various cellular activities (AAA)']	187.954	1.0302	0.229399	4.49087	7.0933e-06	0.000337738
g2971.t1.cds	ATCC64974_29710	SPB45330.1	['PF07690']	['Major Facilitator Superfamily']	113.269	1.03593	0.29758	3.48119	0.00049919	0.0144766
g7390.t1.cds	ATCC64974_85170*	SPB50904.1			2707.34	1.03691	0.107385	9.65601	4.63561e-22	1.33953e-19
g3701.t1.cds	ATCC64974_37010	SPB46064.1			300.144	1.04446	0.188586	5.53836	3.05316e-08	2.50838e-06
g832.t1.cds	ATCC64974_4600	SPB42813.1	['PF00501', 'PF13193']	['AMP-binding enzyme', 'AMP-binding enzyme C-terminal domain']	748.033	1.05042	0.139637	7.52247	5.37507e-14	9.00862e-12
g7999.t1.cds	ATCC64974_75570	SPB49939.1	['PF02627']	['Carboxymuconolactone decarboxylase family']	5486.92	1.05062	0.119003	8.82854	1.06053e-18	2.69311e-16
g2547.t1.cds	ATCC64974_25470	SPB44904.1	['PF00109', 'PF00107', 'PF08659', 'PF08240', 'PF16197', 'PF00550', 'PF00698', 'PF14765', 'PF02801']	['Beta-ketoacyl synthase, N-terminal domain', 'Zinc-binding dehydrogenase', 'KR domain', 'Alcohol dehydrogenase GroES-like domain', 'Ketoacyl-synthetase C-terminal extension', 'Phosphopantetheine attachment site', 'Acyl transferase domain', 'Polyketide synthase dehydratase', 'Beta-ketoacyl synthase, C-terminal domain']	785.078	1.06092	0.144374	7.34842	2.00571e-13	3.17129e-11
g4434.t1.cds	ATCC64974_44340	SPB46804.1	['PF12697']	['Alpha/beta hydrolase family']	142.351	1.08131	0.258431	4.18415	2.86238e-05	0.0012176
g6717.t1.cds	ATCC64974_67170	SPB49096.1			386.175	1.10254	0.186816	5.90172	3.59723e-09	3.37591e-07
g871.t1.cds	ATCC64974_4990	SPB42852.1			852.138	1.10712	0.142241	7.7834	7.06024e-15	1.44304e-12
g7328.t1.cds	ATCC64974_73280	SPB49709.1			277.452	1.11219	0.210894	5.27368	1.33713e-07	9.8939e-06
g2220.t1.cds	ATCC64974_22200	SPB44575.1	['PF07247']	['Alcohol acetyltransferase']	314.861	1.12974	0.192047	5.88259	4.03895e-09	3.71938e-07
g6343.t1.cds	ATCC64974_63430	SPB48721.1	['PF03198']	['Glucanosyltransferase']	233.853	1.14396	0.243922	4.68984	2.73421e-06	0.000146876
g2219.t1.cds	ATCC64974_22190	SPB44574.1	['PF07859']	['alpha/beta hydrolase fold']	382.257	1.15154	0.186399	6.17783	6.49881e-10	6.48333e-08
g3794.t1.cds	ATCC64974_37940	SPB46157.1	['PF00005', 'PF00005', 'PF00664', 'PF00664']	['ABC transporter', 'ABC transporter', 'ABC transporter transmembrane region', 'ABC transporter transmembrane region']	153.487	1.17586	0.260618	4.51182	6.42731e-06	0.000313145
g2717.t1.cds	ATCC64974_27170	SPB45076.1	['PF00085']	['Thioredoxin']	5553.38	1.19323	0.105246	11.3376	8.54899e-30	3.98003e-27
g7285.t1.cds	ATCC64974_72850	SPB49666.1			74.4604	1.21875	0.348637	3.49577	0.000472703	0.0138991
g7160.t1.cds	ATCC64974_71600	SPB49541.1			687.171	1.22648	0.351334	3.49092	0.000481364	0.0140737
g9138.t1.cds	ATCC64974_91380	SPB51527.1	['PF05199', 'PF00732']	['GMC oxidoreductase', 'GMC oxidoreductase']	170.635	1.23554	0.2715	4.5508	5.34432e-06	0.000265002
g3418.t1.cds	ATCC64974_34180	SPB45778.1	['PF14681']	['Uracil phosphoribosyltransferase']	60.7964	1.24228	0.390518	3.18111	0.00146712	0.0361601
g10218.t1.cds	ATCC64974_102180	SPB52612.1	['PF02458']	['Transferase family']	1045.25	1.25887	0.133657	9.41861	4.57114e-21	1.23568e-18
g496.t1.cds	ATCC64974_1240	SPB42475.1	['PF16862']	['Glycosyl hydrolase family 79 C-terminal beta domain']	176.214	1.26814	0.236135	5.37039	7.8566e-08	6.04021e-06
g870.t1.cds	ATCC64974_4980	SPB42851.1	['PF05593', 'PF05593']	['RHS Repeat', 'RHS Repeat']	220.994	1.26967	0.215182	5.90042	3.62568e-09	3.37591e-07
g1870.t1.cds	ATCC64974_18700	SPB44224.1	['PF00561']	['alpha/beta hydrolase fold']	343.714	1.27688	0.194794	6.55502	5.56345e-11	6.85613e-09
g10219.t1.cds	ATCC64974_102190	SPB52613.1	['PF13243', 'PF13249']	['Squalene-hopene cyclase C-terminal domain', 'Squalene-hopene cyclase N-terminal domain']	342.654	1.28832	0.18348	7.02157	2.19385e-12	3.11601e-10
g5417.t1.cds	ATCC64974_54170	SPB47791.1			718.614	1.29643	0.159451	8.1306	4.27163e-16	9.42007e-14
g10451.t1.cds	ATCC64974_104510	SPB52847.1	['PF00664', 'PF00664', 'PF00005', 'PF00005']	['ABC transporter transmembrane region', 'ABC transporter transmembrane region', 'ABC transporter', 'ABC transporter']	900.283	1.30307	0.151996	8.57308	1.00753e-17	2.34531e-15
g4288.t1.cds	ATCC64974_42880	SPB46658.1	['PF04820', 'PF04820']	['Tryptophan halogenase', 'Tryptophan halogenase']	139.678	1.31712	0.276926	4.7562	1.97273e-06	0.00010948
g6855.t1.cds	ATCC64974_68550	SPB49235.1	['PF00067']	['Cytochrome P450']	101.683	1.32303	0.313775	4.21649	2.4814e-05	0.00106859
g10987.t1.cds	ATCC64974_109870	SPB53387.1			60.3045	1.32708	0.393754	3.37032	0.0007508	0.020682
g10340.t1.cds	ATCC64974_103400	SPB52734.1			186.065	1.3405	0.233963	5.72956	1.00689e-08	9.17148e-07
g2120.t1.cds	ATCC64974_21200	SPB44475.1	['PF00004']	['ATPase family associated with various cellular activities (AAA)']	144.006	1.35182	0.259202	5.21532	1.83499e-07	1.2922e-05
g3119.t1.cds	ATCC64974_31190	SPB45479.1	['PF01274']	['Malate synthase']	1393.69	1.35456	0.119957	11.2921	1.43611e-29	6.33401e-27
g7621.t1.cds	ATCC64974_83060	SPB50692.1			119.504	1.38373	0.288264	4.80022	1.58493e-06	9.09709e-05
g7622.t1.cds	ATCC64974_83070	SPB50693.1			166.652	1.40193	0.257794	5.43816	5.38321e-08	4.25578e-06
g10452.t1.cds	ATCC64974_104520	SPB52848.1	['PF00550', 'PF00550', 'PF00550', 'PF00550', 'PF00668', 'PF00668', 'PF00668', 'PF00668', 'PF00668', 'PF00668', 'PF00668', 'PF00501', 'PF00501', 'PF00501', 'PF00501']	['Phosphopantetheine attachment site', 'Phosphopantetheine attachment site', 'Phosphopantetheine attachment site', 'Phosphopantetheine attachment site', 'Condensation domain', 'Condensation domain', 'Condensation domain', 'Condensation domain', 'Condensation domain', 'Condensation domain', 'Condensation domain', 'AMP-binding enzyme', 'AMP-binding enzyme', 'AMP-binding enzyme', 'AMP-binding enzyme…	9561.88	1.40238	0.132297	10.6002	2.97337e-26	1.13258e-23
g844.t1.cds	ATCC64974_4720	SPB42825.1	['PF00891']	['O-methyltransferase']	327.91	1.40412	0.192808	7.28249	3.27724e-13	5.08579e-11
g9077.t1.cds	ATCC64974_90770	SPB51466.1	['PF01786']	['Alternative oxidase']	1766	1.40879	0.285055	4.94216	7.72608e-07	4.79589e-05
g8961.t1.cds	ATCC64974_89610	SPB51350.1	['PF00067']	['Cytochrome P450']	442.122	1.4161	0.177052	7.99821	1.26242e-15	2.71258e-13
g845.t1.cds	ATCC64974_4730	SPB42826.1			51.8039	1.43622	0.426605	3.36662	0.000760953	0.0207713
g10343.t1.cds	ATCC64974_103430	SPB52737.1	['PF00107']	['Zinc-binding dehydrogenase']	99.1751	1.45139	0.321975	4.50777	6.5512e-06	0.000317335
g7628.t1.cds	ATCC64974_83130	SPB50699.1	['PF00724']	['NADH:flavin oxidoreductase / NADH oxidase family']	57.5701	1.53014	0.425261	3.59813	0.000320516	0.00994786
g1533.t1.cds	ATCC64974_15330	SPB43887.1	['PF06355']	['Aegerolysin']	2907.88	1.55219	0.10499	14.7842	1.85371e-49	1.72601e-46
g6779.t1.cds	ATCC64974_67790	SPB49158.1	['PF13336', 'PF02550']	['Acetyl-CoA hydrolase/transferase C-terminal domain', 'Acetyl-CoA hydrolase/transferase N-terminal domain']	1609.91	1.55258	0.116298	13.3501	1.18313e-40	9.91459e-38
g10968.t1.cds	ATCC64974_109680	SPB53368.1	['PF13417', 'PF00043']	['Glutathione S-transferase, N-terminal domain', 'Glutathione S-transferase, C-terminal domain']	201.705	1.59465	0.239268	6.66469	2.65223e-11	3.31726e-09
g1588.t1.cds	ATCC64974_15880	SPB43942.1	['PF00463']	['Isocitrate lyase family']	1054.47	1.59479	0.146583	10.8798	1.4386e-27	6.02774e-25
g10220.t1.cds	ATCC64974_102200	SPB52614.1	['PF00067']	['Cytochrome P450']	97.7968	1.60223	0.329654	4.86035	1.1718e-06	6.81921e-05
g1138.t1.cds	ATCC64974_11380	SPB43492.1	['PF00891']	['O-methyltransferase']	38.5068	1.60447	0.522623	3.07003	0.00214034	0.0490055
g11034.t1.cds	ATCC64974_110340	SPB53434.1	['PF12396', 'PF12396', 'PF12396', 'PF12396', 'PF12396', 'PF12396', 'PF12396', 'PF12396', 'PF12396', 'PF12396']	['Protein of unknown function (DUF3659)', 'Protein of unknown function (DUF3659)', 'Protein of unknown function (DUF3659)', 'Protein of unknown function (DUF3659)', 'Protein of unknown function (DUF3659)', 'Protein of unknown function (DUF3659)', 'Protein of unknown function (DUF3659)', 'Protein of unknown function (DUF3659)', 'Protein of unknown function (DUF3659)', 'Protein of unknown function …	89.9426	1.64354	0.327157	5.02372	5.06804e-07	3.34411e-05
g5418.t1.cds	ATCC64974_54180	SPB47792.1			157.74	1.66946	0.255023	6.5463	5.89808e-11	7.16318e-09
g4319.t1.cds	ATCC64974_43190	SPB46689.1			725.318	1.708	0.177778	9.60751	7.43259e-22	2.07617e-19
g1534.t1.cds	ATCC64974_15340	SPB43888.1			2920.19	1.77724	0.115899	15.3344	4.50448e-53	5.39251e-50
g2645.t1.cds	ATCC64974_26450	SPB45003.1	['PF08240', 'PF00107']	['Alcohol dehydrogenase GroES-like domain', 'Zinc-binding dehydrogenase']	408.75	1.8572	0.182569	10.1726	2.62727e-24	9.17355e-22
g645.t1.cds	ATCC64974_2730	SPB42625.1	['PF04666']	['N-Acetylglucosaminyltransferase-IV (GnT-IV) conserved region']	27.5828	1.91966	0.604474	3.17575	0.00149448	0.0367265
g4709.t1.cds	ATCC64974_47090	SPB47080.1	['PF01794', 'PF08022', 'PF08030']	['Ferric reductase like transmembrane component', 'FAD-binding domain', 'Ferric reductase NAD binding domain']	43.0549	1.95072	0.481923	4.04779	5.17043e-05	0.00208309
g6378.t1.cds	ATCC64974_63780	SPB48756.1	['PF13714']	['Phosphoenolpyruvate phosphomutase']	11646.7	2.0182	0.113627	17.7616	1.40151e-70	3.91489e-67
g3832.t1.cds	ATCC64974_38320	SPB46195.1			543.429	2.0292	0.355153	5.71359	1.10619e-08	9.9676e-07
g9192.t1.cds	ATCC64974_91920	SPB51582.1			381.845	2.10752	0.195329	10.7896	3.85556e-27	1.53855e-24
g2217.t1.cds	ATCC64974_22170	SPB44572.1	['PF12697']	['Alpha/beta hydrolase family']	30.0349	2.13671	0.582407	3.66875	0.000243735	0.00797852
g978.t1.cds	ATCC64974_6060	SPB42959.1	['PF00682', 'PF08502']	['HMGL-like', 'LeuA allosteric (dimerisation) domain']	1109.34	2.15063	0.133286	16.1354	1.43778e-58	2.40973e-55
g87.t1.cds	ATCC64974_8390	SPB43193.1	['PF07992']	['Pyridine nucleotide-disulphide oxidoreductase']	275.568	2.15878	0.222242	9.71366	2.63687e-22	8.18405e-20
g1055.t1.cds	ATCC64974_6830	SPB43036.1	['PF13424']	['Tetratricopeptide repeat']	76.038	2.17468	0.385527	5.6408	1.69263e-08	1.49307e-06
g10338.t1.cds	ATCC64974_103380	SPB52732.1	['PF08659', 'PF00501', 'PF00550', 'PF00550', 'PF16197', 'PF00109', 'PF02801', 'PF07993', 'PF00668', 'PF00698', 'PF08242', 'PF14765']	['KR domain', 'AMP-binding enzyme', 'Phosphopantetheine attachment site', 'Phosphopantetheine attachment site', 'Ketoacyl-synthetase C-terminal extension', 'Beta-ketoacyl synthase, N-terminal domain', 'Beta-ketoacyl synthase, C-terminal domain', 'Male sterility protein', 'Condensation domain', 'Acyl transferase domain', 'Methyltransferase domain', 'Polyketide synthase dehydratase']	367.283	2.20039	0.222895	9.87189	5.51145e-23	1.77638e-20
g3831.t1.cds	ATCC64974_38310	SPB46194.1			101.713	2.21296	0.390908	5.66109	1.50415e-08	1.34093e-06
g11043.t1.cds	ATCC64974_110430	SPB53443.1	['PF00795']	['Carbon-nitrogen hydrolase']	171.171	2.23894	0.256072	8.7434	2.26193e-18	5.57499e-16
g3094.t1.cds	ATCC64974_30940	SPB45454.1	['PF02627']	['Carboxymuconolactone decarboxylase family']	23.073	2.38941	0.687916	3.4734	0.000513907	0.0148501
g5915.t1.cds	ATCC64974_62990	SPB48677.1	['PF00704', 'PF01476', 'PF01476']	['Glycosyl hydrolases family 18', 'LysM domain', 'LysM domain']	35.2286	2.4412	0.631715	3.86441	0.000111359	0.00414749
g9333.t1.cds	ATCC64974_93330	SPB51723.1	['PF00067']	['Cytochrome P450']	761.644	2.55017	0.154111	16.5476	1.66638e-61	3.49107e-58
g2897.t1.cds	ATCC64974_28970	SPB45256.1	['PF13489']	['Methyltransferase domain']	303.444	2.56964	0.207235	12.3997	2.6241e-35	1.37437e-32
g3830.t1.cds	ATCC64974_38300	SPB46193.1			618.226	2.65312	0.432534	6.1339	8.57499e-10	8.35563e-08
g9905.t1.cds	ATCC64974_99050	SPB52299.1			220.14	3.00572	0.241357	12.4534	1.3396e-35	7.48392e-33
g10339.t1.cds	ATCC64974_103390	SPB52733.1	['PF00067']	['Cytochrome P450']	24.5535	3.01985	0.682652	4.42371	9.70211e-06	0.000441868
g2973.t1.cds	ATCC64974_29730	SPB45332.1	['PF05593']	['RHS Repeat']	1579.05	3.25098	0.423541	7.67572	1.64491e-14	3.1328e-12
g2974.t1.cds	ATCC64974_29740	SPB45333.1			4751.54	3.64389	0.368055	9.90041	4.14576e-23	1.38966e-20
g248.t1.cds	ATCC64974_10000	SPB43354.1	['PF01823']	['MAC/Perforin domain']	402.893	4.15928	0.554379	7.50258	6.25717e-14	1.02814e-11
g10344.t1.cds	ATCC64974_103440	SPB52738.1	['PF14226', 'PF03171']	['non-haem dioxygenase in morphine synthesis N-terminal', '2OG-Fe(II) oxygenase superfamily']	42.6224	4.72269	0.723856	6.52436	6.82937e-11	8.17573e-09

## Sheet: ΔcitT_vs_N402_citrate
Gene ID	Gene Locus tag	Protein ID	PFAM IDs	PFAM descriptions	ΔcitT_vs_N402_citrate
					baseMean	log2(fold change)	lfcSE	stat	pvalue	padj
g9742.t1.cds	ATCC64974_97420	SPB52136.1	['PF04479']	['RTA1 like protein']	13.6779	-6.11531	1.27326	-4.80289	1.56392e-06	0.000239154
g9269.t1.cds	ATCC64974_92690	SPB51659.1	['PF07690']	['Major Facilitator Superfamily']	847.295	-5.12604	0.912015	-5.62056	1.90336e-08	5.87599e-06
g6544.t1.cds	ATCC64974_65440	SPB48923.1	['PF07690']	['Major Facilitator Superfamily']	40.9639	-4.30415	0.519099	-8.29159	1.11748e-16	1.76581e-13
g8945.t1.cds	ATCC64974_89450	SPB51334.1			16.2021	-4.09179	0.783118	-5.225	1.74153e-07	4.34511e-05
g1107.t1.cds	ATCC64974_7350	SPB43088.1	['PF03928']	['Haem-degrading']	12.5975	-3.3861	0.764383	-4.42985	9.43007e-06	0.000941121
g8815.t1.cds	ATCC64974_88150	SPB51204.1	['PF00172']	['Fungal Zn(2)-Cys(6) binuclear cluster domain']	176.227	-2.6046	0.242359	-10.7469	6.13069e-27	5.81251e-23
g8713.t1.cds	ATCC64974_87130	SPB51102.1	['PF01915', 'PF14310', 'PF00933']	['Glycosyl hydrolase family 3 C-terminal domain', 'Fibronectin type III-like domain', 'Glycosyl hydrolase family 3 N terminal domain']	1622.98	-2.46076	0.280604	-8.76951	1.79438e-18	5.67084e-15
g9369.t1.cds	ATCC64974_93690	SPB51759.1	['PF02469']	['Fasciclin domain']	26.898	-2.37943	0.653392	-3.64167	0.00027088	0.012467
g2752.t1.cds	ATCC64974_27520	SPB45111.1	['PF00175', 'PF00970']	['Oxidoreductase NAD-binding domain', 'Oxidoreductase FAD-binding domain']	174.797	-2.37472	0.756837	-3.13769	0.00170284	0.0412905
g9274.t1.cds	ATCC64974_92740	SPB51664.1	['PF04082', 'PF00172']	['Fungal specific transcription factor domain', 'Fungal Zn(2)-Cys(6) binuclear cluster domain']	1112.13	-2.287	0.273606	-8.35872	6.33997e-17	1.3285e-13
g1108.t1.cds	ATCC64974_7360	SPB43089.1	['PF07690']	['Major Facilitator Superfamily']	30.6313	-2.2597	0.605371	-3.73276	0.000189392	0.00962137
g8962.t1.cds	ATCC64974_89620	SPB51351.1			42.9604	-2.25062	0.378747	-5.94229	2.81075e-09	1.21131e-06
g1653.t1.cds	ATCC64974_16530	SPB44007.1	['PF01494']	['FAD binding domain']	29.1052	-2.14431	0.482012	-4.44866	8.64068e-06	0.000890459
g1110.t1.cds	ATCC64974_7380	SPB43091.1	['PF00698', 'PF00550', 'PF00109', 'PF00109', 'PF02801', 'PF14765', 'PF08242', 'PF00107', 'PF16197', 'PF08659']	['Acyl transferase domain', 'Phosphopantetheine attachment site', 'Beta-ketoacyl synthase, N-terminal domain', 'Beta-ketoacyl synthase, N-terminal domain', 'Beta-ketoacyl synthase, C-terminal domain', 'Polyketide synthase dehydratase', 'Methyltransferase domain', 'Zinc-binding dehydrogenase', 'Ketoacyl-synthetase C-terminal extension', 'KR domain']	227.346	-2.10699	0.350953	-6.00362	1.92963e-09	9.14741e-07
g2285.t1.cds	ATCC64974_22850	SPB44640.1			10.2815	-2.08143	0.656848	-3.16881	0.00153065	0.0385959
g4231.t1.cds	ATCC64974_42310	SPB46601.1			787.725	-2.03338	0.315493	-6.44508	1.15539e-10	8.42635e-08
g9383.t1.cds	ATCC64974_93830	SPB51773.1			10.8709	-2.01509	0.622378	-3.23772	0.00120489	0.0334051
g1109.t1.cds	ATCC64974_7370	SPB43090.1	['PF08031', 'PF01565']	['Berberine and berberine like', 'FAD binding domain']	82.1561	-2.00186	0.38578	-5.18911	2.11298e-07	4.88614e-05
g9273.t1.cds	ATCC64974_92730	SPB51663.1	['PF13489']	['Methyltransferase domain']	109.92	-1.99875	0.327981	-6.0941	1.10052e-09	5.49159e-07
g4446.t1.cds	ATCC64974_44460	SPB46816.1			13.8953	-1.98764	0.648735	-3.06386	0.00218498	0.0480082
g6230.t1.cds	ATCC64974_61860	SPB48564.1			34.7392	-1.96532	0.383319	-5.12712	2.94205e-07	6.19858e-05
g3843.t1.cds	ATCC64974_38430	SPB46206.1	['PF00215']	["Orotidine 5'-phosphate decarboxylase / HUMPS family"]	142.359	-1.95662	0.234412	-8.34693	7.00609e-17	1.3285e-13
g9265.t1.cds	ATCC64974_92650	SPB51655.1	['PF05057', 'PF17046']	['Putative serine esterase (DUF676)', 'SesB domain on fungal death-pathway protein']	557.66	-1.94691	0.239794	-8.11908	4.69715e-16	6.36196e-13
g1030.t1.cds	ATCC64974_6580	SPB43011.1	['PF12296']	['Hydrophobic surface binding protein A']	378.397	-1.94076	0.328757	-5.90333	3.56235e-09	1.40728e-06
g1104.t1.cds	ATCC64974_7320	SPB43085.1	['PF02801', 'PF00698', 'PF07993', 'PF00109', 'PF00550', 'PF08242', 'PF16073']	['Beta-ketoacyl synthase, C-terminal domain', 'Acyl transferase domain', 'Male sterility protein', 'Beta-ketoacyl synthase, N-terminal domain', 'Phosphopantetheine attachment site', 'Methyltransferase domain', 'Starter unit:ACP transacylase in aflatoxin biosynthesis']	211.197	-1.92766	0.360474	-5.34758	8.91388e-08	2.34757e-05
g1067.t1.cds	ATCC64974_6950	SPB43048.1	['PF00067']	['Cytochrome P450']	17.0227	-1.91989	0.534877	-3.58939	0.000331447	0.0148229
g1717.t1.cds	ATCC64974_17170	SPB44071.1			21.7124	-1.91971	0.464013	-4.1372	3.51566e-05	0.00254442
g2956.t1.cds	ATCC64974_29560	SPB45315.1	['PF00083']	['Sugar (and other) transporter']	61.0032	-1.91882	0.432714	-4.43438	9.23375e-06	0.000931332
g9272.t1.cds	ATCC64974_92720	SPB51662.1	['PF01494']	['FAD binding domain']	48.3151	-1.91636	0.488803	-3.92052	8.8359e-05	0.00510812
g9651.t1.cds	ATCC64974_96510	SPB52045.1	['PF00171']	['Aldehyde dehydrogenase family']	51.05	-1.90223	0.376645	-5.05046	4.40742e-07	8.70558e-05
g5102.t1.cds	ATCC64974_51020	SPB47474.1	['PF07690']	['Major Facilitator Superfamily']	302.327	-1.82586	0.321587	-5.67766	1.36554e-08	4.97948e-06
g9264.t1.cds	ATCC64974_92640	SPB51654.1	['PF12796', 'PF12796', 'PF17046']	['Ankyrin repeats (3 copies)', 'Ankyrin repeats (3 copies)', 'SesB domain on fungal death-pathway protein']	353.304	-1.81129	0.290205	-6.24142	4.3362e-10	2.41832e-07
g9270.t1.cds	ATCC64974_92700	SPB51660.1	['PF00109', 'PF02801', 'PF00550', 'PF16073', 'PF16197', 'PF00698']	['Beta-ketoacyl synthase, N-terminal domain', 'Beta-ketoacyl synthase, C-terminal domain', 'Phosphopantetheine attachment site', 'Starter unit:ACP transacylase in aflatoxin biosynthesis', 'Ketoacyl-synthetase C-terminal extension', 'Acyl transferase domain']	213.864	-1.80532	0.38963	-4.63341	3.59698e-06	0.000460851
g9686.t1.cds	ATCC64974_96860	SPB52080.1	['PF00135', 'PF00135']	['Carboxylesterase family', 'Carboxylesterase family']	20.3968	-1.80329	0.53661	-3.36052	0.000777945	0.0256993
g2521.t1.cds	ATCC64974_25210	SPB44878.1	['PF01120']	['Alpha-L-fucosidase']	14.4444	-1.79001	0.550296	-3.25281	0.00114268	0.0325338
g1106.t1.cds	ATCC64974_7340	SPB43087.1	['PF00107', 'PF08240']	['Zinc-binding dehydrogenase', 'Alcohol dehydrogenase GroES-like domain']	547.897	-1.78574	0.282491	-6.32142	2.59169e-10	1.53574e-07
g2913.t1.cds	ATCC64974_29130	SPB45272.1			59.9637	-1.70582	0.452111	-3.77301	0.000161288	0.00854286
g9279.t1.cds	ATCC64974_92790	SPB51669.1	['PF14441']	['OTT_1508-like deaminase']	26.0513	-1.69784	0.491178	-3.45668	0.000546875	0.020333
g5350.t1.cds	ATCC64974_53500	SPB47724.1	['PF07063']	['Domain of unknown function (DUF1338)']	19.3271	-1.64708	0.460096	-3.57987	0.000343763	0.01523
g8893.t1.cds	ATCC64974_88930	SPB51282.1	['PF00067']	['Cytochrome P450']	28.6432	-1.61672	0.447139	-3.61569	0.000299547	0.0136337
g1066.t1.cds	ATCC64974_6940	SPB43047.1	['PF13249', 'PF13243']	['Squalene-hopene cyclase N-terminal domain', 'Squalene-hopene cyclase C-terminal domain']	17.0539	-1.56114	0.488349	-3.19678	0.0013897	0.0367012
g9271.t1.cds	ATCC64974_92710	SPB51661.1	['PF00753']	['Metallo-beta-lactamase superfamily']	35.2573	-1.53908	0.452607	-3.40048	0.000672676	0.0237301
g5610.t1.cds	ATCC64974_56100	SPB47985.1			36.6459	-1.53118	0.49886	-3.06935	0.00214525	0.0476214
g4029.t1.cds	ATCC64974_40290	SPB46396.1			18.9375	-1.51122	0.473049	-3.19463	0.0014001	0.0368621
g4354.t1.cds	ATCC64974_43540	SPB46724.1	['PF01212']	['Beta-eliminating lyase']	56.7292	-1.48885	0.437772	-3.40097	0.000671462	0.0237301
g6796.t1.cds	ATCC64974_67960	SPB49176.1	['PF07690']	['Major Facilitator Superfamily']	1053.29	-1.4758	0.264084	-5.58838	2.29192e-08	6.79052e-06
g7549.t1.cds	ATCC64974_86760	SPB51064.1			27.9532	-1.47413	0.398834	-3.6961	0.00021894	0.010645
g5480.t1.cds	ATCC64974_54800	SPB47855.1	['PF00135']	['Carboxylesterase family']	544.724	-1.47137	0.315369	-4.66554	3.07801e-06	0.000418618
g9699.t1.cds	ATCC64974_96990	SPB52093.1	['PF00083']	['Sugar (and other) transporter']	1239.83	-1.44769	0.278635	-5.19565	2.04002e-07	4.83536e-05
g9895.t1.cds	ATCC64974_98950	SPB52289.1	['PF08240', 'PF00107']	['Alcohol dehydrogenase GroES-like domain', 'Zinc-binding dehydrogenase']	183.664	-1.4389	0.364919	-3.94307	8.0446e-05	0.00479691
g3671.t1.cds	ATCC64974_36710	SPB46034.1	['PF07690']	['Major Facilitator Superfamily']	133.57	-1.43881	0.268922	-5.3503	8.78106e-08	2.34757e-05
g11112.t1.cds	ATCC64974_111120	SPB53512.1	['PF03959']	['Serine hydrolase (FSH1)']	26.1987	-1.43802	0.424122	-3.39057	0.000697468	0.0239938
g7344.t1.cds	ATCC64974_73440	SPB49725.1	['PF00075']	['RNase H']	23.2583	-1.43041	0.436908	-3.27395	0.00106057	0.0313248
g8431.t1.cds	ATCC64974_79890	SPB50374.1	['PF08592']	['Domain of unknown function (DUF1772)']	68.5582	-1.42715	0.353985	-4.03168	5.53806e-05	0.00367177
g6794.t1.cds	ATCC64974_67940	SPB49174.1			21.2157	-1.42583	0.463921	-3.07344	0.00211609	0.0473175
g9677.t1.cds	ATCC64974_96770	SPB52071.1			64.9741	-1.4203	0.327678	-4.33443	1.46139e-05	0.00135838
g1103.t1.cds	ATCC64974_7310	SPB43084.1	['PF00067', 'PF00067']	['Cytochrome P450', 'Cytochrome P450']	36.1922	-1.41892	0.379011	-3.74375	0.000181291	0.00939246
g9252.t1.cds	ATCC64974_92520	SPB51642.1	['PF13649']	['Methyltransferase domain']	28.1193	-1.37324	0.404922	-3.39137	0.00069544	0.0239938
g977.t1.cds	ATCC64974_6050	SPB42958.1	['PF13649']	['Methyltransferase domain']	25.9474	-1.36222	0.442179	-3.0807	0.00206515	0.0467297
g601.t1.cds	ATCC64974_2290	SPB42581.1	['PF01717']	['Cobalamin-independent synthase, Catalytic domain']	718.982	-1.35922	0.151454	-8.97446	2.84743e-19	1.34983e-15
g9261.t1.cds	ATCC64974_92610	SPB51651.1			164.201	-1.35418	0.43148	-3.13844	0.00169849	0.0412905
g9896.t1.cds	ATCC64974_98960	SPB52290.1			68.7331	-1.35377	0.325701	-4.15647	3.23201e-05	0.00241281
g9627.t1.cds	ATCC64974_96270	SPB52021.1			1012.13	-1.34465	0.307913	-4.36698	1.25977e-05	0.00121877
g309.t1.cds	ATCC64974_10610	SPB43415.1	['PF01300']	['Telomere recombination']	48.7889	-1.341	0.437283	-3.06667	0.00216456	0.047726
g2912.t1.cds	ATCC64974_29120	SPB45271.1	['PF03659']	['Glycosyl hydrolase family 71']	97.6344	-1.34024	0.257423	-5.20635	1.92586e-07	4.68182e-05
g2797.t1.cds	ATCC64974_27970	SPB45156.1	['PF00107', 'PF08240']	['Zinc-binding dehydrogenase', 'Alcohol dehydrogenase GroES-like domain']	107.509	-1.32889	0.314889	-4.22018	2.44106e-05	0.00197167
g1638.t1.cds	ATCC64974_16380	SPB43992.1	['PF07690']	['Major Facilitator Superfamily']	33.4746	-1.32372	0.371505	-3.56313	0.000366456	0.0157926
[truncated: 335 more rows]

## Sheet: Organic acid pathways
Transcript levels of genes relating in organic acid pathways and facilitating sugar and organic acid transports
[truncated: 103 more rows]

## Sheet: Pathway enrichment analysis
Pathway enrichment analysis of A. niger strain ΔcitT grown in glucose and citrate
[truncated: 38 more rows]

[truncated: 2 more sheets: CitT-OAH, All_RNAseq_data]
